# Supplementary material for: A decadal perspective on north water microbial eukaryotes as Arctic Ocean sentinels
Source: Sci Rep. 2021 Apr 16;11:8413. doi: 10.1038/s41598-021-87906-4 (PMC8052464; doi:10.1038/s41598-021-87906-4)
Supplement: Supplementary file 2 — Supplementary Information 2. [file 41598_2021_87906_MOESM2_ESM.xlsx]

## Sheet: Sheet1
A Decadal Perspective on North Water Microbial Eukaryotes as Arctic Ocean Sentinels
by Nastasia J. Freyria1*, Nathalie Joli1,2, and Connie Lovejoy1*
Institutional email address:
Nastasia J. Freyria: nastasia.freyria.1@ulaval.ca
Nathalie Jolie: joli@biologie.ens.fr
Connie Lovejoy: Connie.Lovejoy@bio.ulaval.ca
OTU	Taxon	Closest match (accession)	Similarity (%)	Bit score	Description
Chlorophyta
73	Micromonas	HM561184	98.61	765	Uncultured Prasinophyceae from Beaufort Sea at 10m deep (10.1007/s00300-011-1039-5)
639	M. polaris	KY682863	99.3	776	Micromonas sp. from Kongsfjorden, Svalbard (doi:10.3390/v9060134)
Ciliophora
3	Strombidiidae M	KJ763374	99.53	784	Uncultured eukaryote from Eastern North Pacific at 5m deep (doi:10.1128/AEM.00057-14)
7	Strombidiida		99.53	784
4	Strombidiidae H	KJ761871	99.09	791	Uncultured eukaryote from Arctic Ocean at 35m deep (doi:10.1002/mbo3.206)
17	Loxophyllum	HM561008	99.18	658	Uncultured alveolate from Beaufort Sea st. 405B at 12m deep (doi:10.1007/s00300-011-1039-5)
100	Laboea sp.	KJ759242	99.54	800	Uncultured eukaryote from Arctic Ocean at 500m deep (doi:10.1002/mbo3.206)
678	Didinium	KJ925488	98.9	649	Uncultured eukaryote from Pacific Ocean Columbia River at 35m deep (doi:10.1002/mbo3.206)
Dinoflagellata
1	Dinophyceae	KJ762951	99.32	797	Uncultured eukaryote from Arctic Ocean at 500m deep (doi:10.1128/AEM.00057-14)
13	Gyrodinium		98.86	782
2561	Gymnodiniaceae		99.32	793
74	Gyrodinium	KP790157	99.09	791	Gyrodinium cf. spirale from Catalan coast at subsurface (doi:10.1016/j.protis.2015.03.001)
84	Dinophyceae	KJ757193	99.32	797	Uncultured eukaryote from North Pacific at 20m deep (doi:10.1128/AEM.00057-14)
534	Gymnodinium	KJ762591	99.54	800	Uncultured eukaryote from Eastern North Pacific at 5m deep (doi:10.1128/AEM.00057-14)
9681	Dinophyceae	HQ865384	99.77	800	Uncultured eukaryote from Pacific Ocean, Saanich Inlet at 10m deep (doi:10.1038/ismej.2012.7)
9689	Pentapharsodinium	KJ925488	99.54	795	Uncultured eukaryote from Pacific Ocean, Columbia River at 35m deep (doi:10.1002/mbo3.206)
9716	Dinophyceae	KC488438	99.54	798	Uncultured dinoflagellate from Halifax coast line at 30m deep (doi:10.1093/plankt/fbt123)
Hacrobia
1392	Picomonas	KJ762470	98.63	776	Uncultured eukaryote from Arctic Ocean at 500m deep (doi:10.1128/AEM.00057-14)
Rhizaria
577	Chaunacanthida sp.	KJ762173	99.77	787	Uncultured eukaryote from Arctic Ocean at 35m deep (doi:10.1128/AEM.00057-14)
Stramenopiles
335	MAST-7A	KC488551	99.54	797	Uncultured marine stramenopile from North Atlantic Ocean at 3m deep (doi:10.1093/plankt/fbt123)
1056	Chaetoceros socialis	KX253957	98.42	778	C. cf. socialis from Antarctica (doi:10.1111/1574-6941.12357)
1530	Chrysophyceae Clade C	F698787	98.18	769	Uncultured Ochromonad from Beaufort Sea at 3m deep (doi:10.1038/ismej.2011.213)
