# Supplementary material for: A decadal perspective on north water microbial eukaryotes as Arctic Ocean sentinels
Source: Sci Rep. 2021 Apr 16;11:8413. doi: 10.1038/s41598-021-87906-4 (PMC8052464; doi:10.1038/s41598-021-87906-4)
Supplement: Supplementary file 3 — Supplementary Information 3. [file 41598_2021_87906_MOESM3_ESM.xlsx]

## Sheet: Sheet1
A Decadal Perspective on North Water Microbial Eukaryotes as Arctic Ocean Sentinels
by Nastasia J. Freyria1*, Nathalie Joli1,2, and Connie Lovejoy1*
Institutional email address:
Nastasia J. Freyria: nastasia.freyria.1@ulaval.ca
Nathalie Jolie: joli@biologie.ens.fr
Connie Lovejoy: Connie.Lovejoy@bio.ulaval.ca
	Filtration						Extraction
Year	Collection	Volume		Method			Method
		DNA	RNA	DNA	RNA	Frozen at -80°C	DNA	RNA
2005	Separated	7L	4L	Lysis buffer	RLT buffer with 1% ß-mercaptoethanol	Flash frozen	Phenol-chloroform-isoamyl alcohol	RNAEasy® Micro Kit
2006	Separated	7L	4L	Lysis buffer	RLT buffer with 1% ß-mercaptoethanol	Flash frozen	Phenol-chloroform-isoamyl alcohol	RNAEasy® Micro Kit
2008	Separated	7L	4L	Lysis buffer	RLT buffer with 1% ß-mercaptoethanol	Flash frozen	Salt extraction	RNAEasy® Micro Kit
2009	Separated	7L	4L	Lysis buffer	RLT buffer with 1% ß-mercaptoethanol	Flash frozen	Salt extraction	RNAEasy® Micro Kit
2010	Separated	7L	4L	Lysis buffer	RLT buffer with 1% ß-mercaptoethanol	Flash frozen	Salt extraction	RNAEasy® Micro Kit
2011	On same filter	7L		RNAlater™		1h in buffer then frozen	Salt extraction	RNAEasy® Micro Kit
2013	On same filter	7L		RNAlater™		1h in buffer then frozen	All-Prep DNA/RNA Minikit
2014	On same filter	7L		RNAlater™		1h in buffer then frozen	All-Prep DNA/RNA Minikit
2015	On same filter	7L		RNAlater™		1h in buffer then frozen	All-Prep DNA/RNA Minikit
2016	On same filter	7L		RNAlater™		1h in buffer then frozen	All-Prep DNA/RNA Minikit
2017	On same filter	7L		RNAlater™		1h in buffer then frozen	All-Prep DNA/RNA Minikit
2018	On same filter	7L		RNAlater™		1h in buffer then frozen	All-Prep DNA/RNA Minikit
