# Supplementary material for: A decadal perspective on north water microbial eukaryotes as Arctic Ocean sentinels
Source: Sci Rep. 2021 Apr 16;11:8413. doi: 10.1038/s41598-021-87906-4 (PMC8052464; doi:10.1038/s41598-021-87906-4)
Supplement: Supplementary file 4 — Supplementary Information 4. [file 41598_2021_87906_MOESM4_ESM.xlsx]

## Sheet: rDNA-rRNA_all
A decadal perspective on Microbial Eukaryotes in the North Water an Arctic Ocean Sentinel
by Nastasia J. Freyria1*, Nathalie Joli1,2, and Connie Lovejoy1*
Institutional email address:
Nastasia J. Freyria: nastasia.freyria.1@ulaval.ca
Nathalie Jolie: joli@biologie.ens.fr
Connie Lovejoy: Connie.Lovejoy@bio.ulaval.ca
#OTU ID	28_OCT_2009_WEST_Ds_38m	28_OCT_2009_WEST_Rs_38m	28_OCT_2009_WEST_Ds_3m	28_OCT_2009_WEST_Rs_3m	29_OCT_2009_EAST_Ds_60m	29_OCT_2009_EAST_Rs_60m	29_OCT_2009_EAST_Ds_3m	29_OCT_2009_EAST_Rs_3m	13_SEP_2008_EAST_Rs_24m	13_SEP_2008_EAST_Rs_2m	30_JUL_2014_EAST_Rs_0m	30_JUL_2014_EAST_Ds_0m	30_JUL_2014_EAST_Rs_20m	30_JUL_2014_EAST_Ds_20m	15_SEP_2008_WEST_Ds_33m	15_SEP_2008_WEST_Rs_33m	15_SEP_2008_WEST_Ds_0m	13_SEP_2008_EAST_Ds_2m	13_SEP_2008_EAST_Ds_24m	16_OCT_2010_EAST_Rs_25m	16_OCT_2010_EAST_Ds_25m	16_OCT_2010_EAST_Rs_1m	16_OCT_2010_EAST_Ds_1m	17_OCT_2010_WEST_Rs_50m	17_OCT_2010_WEST_Ds_50m	17_OCT_2010_WEST_Rs_1m	17_OCT_2010_WEST_Ds_1m	15_SEP_2006_EAST_Rs_33m	15_AUG_2013_WEST_Rs_1m	15_AUG_2013_WEST_Ds_1m	15_AUG_2013_WEST_Rs_38m	15_AUG_2013_WEST_Ds_38m	01_AUG_2014_WEST_Rs_0m	01_AUG_2014_WEST_Ds_0m	01_AUG_2014_WEST_Rs_13m	01_AUG_2014_WEST_Ds_13m	18_SEP_2006_WEST_Rs_25m	16_AUG_2005_EAST_Ds_22m	18_AUG_2013_EAST_Rs_1m	18_AUG_2013_EAST_Ds_1m	18_AUG_2013_EAST_Rs_33m	18_AUG_2013_EAST_Ds_33m	16_AUG_2005_EAST_Ds_2m	15_SEP_2006_EAST_Ds_33m	15_SEP_2006_EAST_Ds_10m	19_OCT_2011_EAST_Rs_5m	19_OCT_2011_EAST_Ds_5m	19_OCT_2011_EAST_Rs_30m	19_OCT_2011_EAST_Ds_30m
OTU_17	79	501	100	414	45	210	83	363	345	315	67	9	1687	347	113	378	66	39	18	224	141	125	32	509	110	386	198	100	179	4	92	73	749	48	992	125	220	15	84	7	207	13	1	38	90	216	78	215	46
OTU_3	68	290	50	366	18	176	36	291	275	761	339	354	560	1335	279	874	371	46	128	100	67	452	230	200	63	153	69	254	492	204	252	1902	222	99	915	368	280	196	643	174	4022	1559	8	71	135	266	133	325	34
OTU_639	10	3	7	8	3	2	3	5	563	2	69	900	444	666	14	14	5	863	467	7	12	132	158	27	27	24	28	158	83	683	33	60	5	99	12	123	139	51	225	135	54	423	719	393	260	79	99	21	24
OTU_73	5	4	11	11	3	0	5	4	394	1	60	575	354	556	19	7	1	622	321	6	8	93	98	16	15	23	22	119	48	493	29	50	10	58	5	120	81	41	149	96	35	284	490	321	177	80	96	15	18
OTU_9681	250	213	299	196	257	155	297	167	116	56	12	145	54	215	253	77	168	161	90	180	153	63	236	166	299	182	309	167	24	106	39	300	43	117	27	103	180	323	75	99	36	169	31	134	253	72	152	162	241
OTU_84	328	219	374	162	220	105	495	162	102	57	4	53	71	252	188	88	183	236	83	163	128	78	267	204	465	239	465	156	24	81	32	213	54	118	21	43	124	143	54	102	35	117	30	183	234	81	179	132	208
OTU_1	216	158	283	110	373	216	327	154	92	49	5	20	79	209	189	104	114	166	106	216	177	96	237	192	438	278	438	149	26	76	62	95	33	41	29	36	99	68	83	100	52	78	12	265	176	75	191	147	192
OTU_1056	45	0	50	0	1	1	4	0	1	135	1	5	2	6	311	132	1034	24	188	0	179	0	4	2	7	2	17	83	2460	1	5	25	567	325	1609	757	191	14	9	12	25	37	24	0	57	1	18	0	7
OTU_1536	53	3	31	4	118	22	90	6	15	8	27	860	22	171	397	18	510	56	349	6	60	13	148	7	72	10	71	107	108	208	58	78	8	65	4	25	86	59	47	429	4	113	181	312	71	7	24	5	39
OTU_7	1	0	2	2	0	1	2	0	2	23	87	32	53	38	3	0	14	3	138	6	1	12	5	13	6	4	3	15	12	255	239	1	589	200	0	92	8	19	325	64	3	0	116	10	2	17	11	0	0
OTU_9689	277	63	329	79	173	40	426	98	67	8	3	7	17	209	42	12	30	235	74	50	98	65	329	213	828	222	800	104	2	34	28	4	11	13	0	10	103	7	47	97	9	81	7	359	147	68	234	54	192
OTU_1530	1	0	0	0	2	2	1	0	2	28	290	177	5	3	25	41	18	10	24	0	1	0	1	0	2	0	0	105	1	484	196	257	391	433	9	80	139	5	373	269	0	1	1616	3	1	2	0	0	0
OTU_100	16	5	4	46	0	4	14	72	2	93	1165	297	1	2	7	4	46	3	110	37	4	261	57	15	7	10	7	60	2	262	310	120	115	72	22	127	113	13	176	50	78	33	30	9	6	20	23	0	1
OTU_335	61	215	75	147	31	78	39	111	77	50	3	15	7	21	64	32	34	130	87	65	51	54	37	116	143	136	109	115	108	3	6	144	100	544	158	706	101	6	21	4	62	205	11	10	105	99	67	77	31
OTU_1392	141	31	133	37	38	6	122	45	60	11	0	0	4	11	91	20	74	152	10	14	39	10	33	59	288	41	270	44	43	1	1	47	14	1339	8	222	140	273	1	1	0	24	323	4	185	10	42	7	36
OTU_9716	158	149	179	121	124	66	174	119	55	28	3	47	20	110	124	42	87	117	36	94	77	54	127	136	168	138	184	79	15	45	17	135	29	50	14	44	101	103	35	38	16	67	19	40	86	28	75	63	84
OTU_4	28	105	13	211	1	2	32	195	348	51	160	252	21	6	129	130	13	36	38	114	31	292	124	133	55	113	81	34	10	8	71	65	5	8	85	80	76	31	79	12	136	114	17	14	136	317	200	112	15
OTU_74	58	65	57	58	22	74	31	81	86	45	78	21	62	33	72	104	56	45	39	54	28	67	32	147	37	216	36	85	69	21	421	62	305	57	45	95	89	218	204	53	44	73	122	96	43	76	19	95	35
OTU_13	33	1	21	0	37	9	48	9	7	3	30	408	5	82	200	12	226	18	118	3	28	8	80	6	29	5	39	79	119	146	49	46	9	22	2	15	62	27	28	303	6	64	115	164	32	4	9	2	20
OTU_577	108	54	38	14	9	99	7	102	64	8	0	1	1	0	1	2	5	14	4	343	213	6	1	0	50	0	33	11	39	0	7	17	10	3	117	31	24	9	23	0	53	21	0	13	1	40	1	0	5
OTU_534	139	116	193	105	159	151	302	130	44	55	3	17	11	18	27	12	63	101	65	98	86	61	197	103	196	102	165	84	0	22	23	61	12	17	0	18	137	30	53	51	3	25	29	40	34	42	74	132	249
OTU_678	0	1	0	1	2	0	2	7	0	3	761	127	1348	372	4	11	0	5	16	15	15	53	9	17	3	7	5	17	29	3	30	1	10	0	1	66	0	7	29	8	13	1	12	10	0	901	152	232	9
OTU_2561	0	0	2	0	36	0	0	0	8	2	3	18	0	4	167	3	48	10	52	1	30	0	0	0	1	0	2	276	8	1003	62	183	1	1	3	11	247	2	73	939	0	4	16	441	20	0	0	1	0
OTU_236	34	35	8	66	7	33	20	40	26	17	1	2	10	42	31	34	8	7	6	46	30	21	28	73	151	142	118	5	17	11	50	50	5	3	22	32	35	2	48	25	112	76	0	12	20	9	16	8	2
OTU_185	248	27	246	16	95	49	178	21	7	5	6	31	47	190	33	7	52	63	72	65	137	7	81	13	77	13	72	45	4	32	12	11	6	37	3	30	79	1	21	45	9	31	1	65	5	40	733	78	663
OTU_809	81	50	92	69	53	33	68	23	34	71	3	7	6	13	77	18	139	85	54	21	56	22	39	37	148	30	145	91	42	5	2	53	1	115	4	20	144	3	1	4	3	10	5	166	1468	25	52	20	33
OTU_9281	143	86	125	98	99	67	150	85	66	40	5	17	26	98	59	42	62	72	22	86	44	40	102	114	104	101	104	48	15	30	22	86	22	30	7	28	54	12	20	38	17	36	5	43	79	37	69	59	80
OTU_1869	189	108	164	164	101	45	169	172	51	22	0	2	10	28	77	48	37	85	20	88	83	33	39	186	399	135	291	56	14	5	5	35	0	95	9	31	103	13	46	39	21	134	7	14	183	18	54	22	39
OTU_3138	77	78	79	60	55	44	103	69	53	27	12	45	19	64	69	48	57	45	41	58	46	34	83	68	75	87	92	51	12	46	12	105	11	40	11	20	39	232	27	24	20	47	43	34	54	24	52	47	49
OTU_1067	2	67	17	6	256	943	8	18	4	15	0	2	0	0	513	34	14	21	23	32	46	13	20	8	22	17	20	87	0	0	0	1	0	1	0	0	174	3	1	12	1	0	0	66	16	0	2	1	1
OTU_184	71	36	71	32	151	66	57	33	43	15	8	56	24	78	66	34	70	34	31	56	120	32	60	39	83	34	60	67	6	139	16	91	17	24	12	27	63	129	21	109	22	66	11	82	58	18	40	49	69
OTU_57	27	59	19	166	3	9	33	87	103	200	0	4	6	28	78	62	60	27	42	70	48	111	67	118	99	91	78	17	146	21	13	37	35	39	20	29	25	11	13	6	5	6	11	12	24	111	100	26	8
OTU_127	0	7	2	0	0	0	1	0	1	578	1	3	1	4	155	170	195	10	23	3	4	16	18	5	8	4	8	12	4	3	6	3	33	43	0	5	0	9	32	17	1	2	7	6	0	1	1	6	1
OTU_8473	65	105	90	79	79	82	49	58	40	68	7	10	24	27	122	37	105	75	33	127	47	30	37	51	74	85	83	55	3	42	30	82	25	13	8	26	94	8	94	30	152	73	7	38	33	27	32	75	46
OTU_745	1	2	0	2	2	9	0	0	0	0	9	8	0	1	2	3	0	0	1	7	1	0	0	3	0	1	0	4	4	0	0	0	0	0	0	0	81	3544	0	0	0	0	184	1	1	0	0	9	1
OTU_540	186	16	137	26	86	13	87	21	9	6	10	159	10	69	37	11	82	113	77	5	89	17	64	10	327	17	289	75	20	6	0	11	0	76	1	6	19	4	3	6	2	34	37	75	360	17	155	24	145
OTU_19	74	67	72	51	45	34	94	80	33	16	6	27	17	50	58	23	37	39	27	69	29	77	83	89	69	63	84	41	15	32	16	100	34	30	6	13	29	176	29	93	11	27	11	35	53	52	44	77	45
OTU_244	23	91	24	78	6	22	11	44	133	97	0	1	8	11	120	148	24	27	10	154	73	273	224	38	47	53	59	28	0	7	0	6	0	4	5	11	43	5	0	0	0	1	0	69	93	205	198	107	27
OTU_15	1	1	2	4	0	2	0	1	118	0	20	90	65	65	6	2	0	22	22	3	1	31	15	8	2	7	7	7	8	46	11	9	2	2	1	18	5	3	6	20	3	15	43	50	20	29	8	14	2
OTU_316	1	12	6	8	0	3	3	8	136	55	10	27	0	0	19	16	42	14	72	17	10	89	44	11	3	5	4	57	11	150	337	284	7	23	7	79	44	10	121	42	7	14	8	28	82	20	16	9	0
OTU_1838	1	6	6	14	0	4	4	16	123	70	16	39	0	0	14	22	45	10	80	18	7	90	40	13	5	6	8	50	10	176	389	289	29	23	4	64	53	13	129	37	11	5	5	19	91	29	15	7	2
OTU_225	36	26	23	25	22	11	41	31	26	11	1	5	13	23	52	31	10	35	18	16	22	8	33	47	75	37	72	40	22	10	2	165	15	403	11	83	64	121	21	44	12	154	460	8	88	13	19	6	15
OTU_121	126	34	141	34	6	1	150	92	20	0	0	37	5	81	2	0	0	99	503	11	20	51	253	3	16	5	8	76	0	1	2	0	0	0	0	1	50	2	8	9	2	46	1	259	21	133	610	62	190
OTU_1133	18	0	18	0	0	0	1	0	0	56	1	6	1	0	90	81	234	14	52	1	55	0	1	1	5	1	2	30	696	4	2	9	252	76	721	237	44	9	3	2	9	14	8	1	12	0	3	0	0
OTU_114	0	0	2	0	0	0	0	0	1	3	2	2	0	1	1	0	0	0	24	0	0	1	0	1	2	0	0	0	3	622	15	0	19	24	0	6	1	0	8	7	0	0	2	2	0	1	1	0	0
OTU_2926	72	34	60	66	26	14	88	42	53	4	0	10	2	12	41	26	16	51	37	20	31	16	40	59	113	34	113	35	2	11	3	157	20	352	2	35	110	0	47	79	2	66	7	17	138	25	46	12	17
OTU_1876	9	12	5	11	16	21	5	14	35	21	40	10	10	7	27	57	27	26	24	31	14	12	8	40	3	57	6	36	45	14	361	32	257	56	25	25	61	133	146	52	7	44	131	65	7	18	4	16	8
OTU_661	39	1	43	1	22	7	11	1	0	0	0	0	0	0	0	0	0	64	0	51	1186	1	61	1	42	1	27	49	0	0	0	0	0	0	0	0	147	0	0	0	0	0	0	1	135	2	388	20	532
OTU_98	33	9	17	13	26	56	13	7	60	5	1	1	3	7	13	12	7	28	54	38	52	24	56	7	28	6	39	25	0	131	53	33	2	4	0	16	2	1	32	38	36	60	0	159	324	16	34	14	26
OTU_219	6	29	19	11	45	49	15	3	18	6	10	12	17	16	140	105	11	8	11	42	24	49	26	6	9	13	5	33	19	19	47	59	23	6	24	22	55	2	24	3	7	10	1	16	93	12	16	9	7
OTU_520	0	0	0	1	0	0	0	2	2	2	3	27	0	1	2	0	0	1	390	0	0	3	4	3	5	3	5	35	51	52	60	2	6	18	0	37	34	1	879	223	2	5	150	258	0	1	0	0	0
OTU_2311	104	54	115	52	46	12	154	79	14	10	0	1	14	65	10	13	6	62	23	21	21	37	108	96	210	120	196	39	0	10	8	3	1	4	2	5	33	0	11	10	7	20	1	117	38	18	76	30	66
OTU_826	18	106	17	126	2	0	9	101	185	26	59	100	33	22	41	69	6	18	17	129	22	107	58	81	33	100	26	19	4	7	18	28	2	5	48	37	26	15	21	6	50	40	4	11	70	141	81	128	6
OTU_1472	289	14	229	10	94	16	552	19	1	1	0	5	0	32	145	4	23	22	64	14	43	1	111	0	47	5	38	36	0	5	2	2	0	10	0	23	0	1	16	59	0	5	4	69	15	2	60	5	102
OTU_401	1	2	15	0	162	39	2	1	5	15	5	5	0	0	55	6	27	5	13	260	352	4	7	5	10	6	7	20	0	42	51	0	5	2	3	9	4	0	142	114	0	0	1	30	4	3	4	16	25
OTU_68	51	102	48	124	2	6	79	223	9	1	2	0	7	5	13	5	1	26	363	4	3	240	136	23	9	9	9	38	0	1	1	1	1	3	0	3	33	4	6	3	0	4	2	58	3	112	54	14	10
OTU_2285	36	11	31	25	11	4	43	23	15	7	0	4	15	15	25	27	15	24	13	17	12	10	15	26	46	20	51	29	19	6	0	118	6	366	9	64	43	95	18	27	7	101	456	4	45	9	12	4	4
OTU_1801	8	0	13	1	1	0	1	0	0	60	1	2	1	2	76	57	224	7	33	0	41	0	1	0	0	0	5	25	553	0	4	9	180	53	396	125	42	5	3	1	7	1	4	1	14	1	4	0	1
OTU_24	16	127	11	204	0	13	10	82	109	32	5	1	16	6	63	146	13	8	13	51	15	89	24	155	39	89	41	25	0	2	43	69	16	8	40	26	60	1	0	0	2	1	1	7	22	142	39	84	8
OTU_70	22	119	12	151	0	21	8	95	93	39	9	2	11	5	56	109	17	7	21	44	20	68	32	124	48	76	58	21	1	5	28	68	16	9	33	31	80	5	3	0	6	4	1	7	23	143	60	75	4
OTU_107	2	26	2	17	27	40	9	28	26	11	43	34	23	5	6	9	17	6	30	67	18	60	6	38	1	20	1	50	26	28	58	32	21	6	5	16	12	7	37	230	16	12	4	49	5	36	8	70	20
OTU_9611	70	13	84	25	60	16	99	46	18	3	4	4	22	53	10	5	7	51	28	34	26	23	77	73	175	69	174	32	3	12	12	3	11	3	6	7	21	7	12	27	3	19	1	72	42	38	51	29	53
OTU_2351	9	22	20	37	4	8	22	42	11	1	375	96	54	29	3	3	1	13	39	12	2	40	18	53	16	40	19	28	21	0	4	12	1	12	20	48	4	9	27	4	30	68	69	22	79	133	26	61	11
OTU_788	3	2	3	0	0	0	2	0	33	7	127	126	2	5	8	2	4	39	17	0	1	0	2	0	0	0	1	87	0	3	49	7	19	14	4	129	81	1	226	191	156	205	26	51	4	4	7	2	5
OTU_8464	48	85	48	41	52	68	33	33	20	23	4	4	11	25	67	26	59	51	30	89	38	10	27	43	49	51	41	35	3	32	18	42	16	12	10	15	69	3	52	21	93	49	3	24	12	12	29	48	25
OTU_544	75	49	58	83	14	15	88	80	53	20	0	0	5	6	26	22	15	108	26	14	25	14	13	29	60	32	41	34	52	0	1	65	25	236	29	34	57	7	6	4	1	4	0	4	83	6	29	22	25
OTU_336	23	7	15	24	68	97	60	25	12	13	1	6	17	57	64	22	27	11	85	20	12	45	51	16	13	23	17	26	1	66	38	15	12	21	3	27	11	1	20	48	17	20	7	52	33	35	41	50	35
OTU_1379	11	25	13	48	7	9	15	51	4	2	317	62	50	12	4	9	0	12	25	20	3	48	9	48	7	35	15	24	15	0	10	14	1	10	21	46	8	10	53	5	37	57	74	25	47	131	15	85	11
OTU_9295	60	32	90	23	79	17	78	27	16	5	0	2	11	50	14	3	9	48	15	24	26	9	65	48	142	45	148	31	2	13	6	7	3	3	1	7	21	0	12	21	1	22	1	77	32	17	50	27	58
OTU_3193	54	24	55	26	82	30	81	22	23	4	0	4	14	54	18	11	15	60	14	49	40	19	45	58	116	57	117	28	7	10	8	7	8	11	1	8	16	2	6	17	7	9	2	64	25	19	45	26	35
OTU_2185	11	2	9	5	15	48	6	4	2	1	1	1	1	3	5	1	3	18	2	1	2	2	1	0	1	0	0	111	11	0	6	4	0	0	0	36	283	6	47	52	638	274	1	2	10	0	5	1	2
OTU_2184	12	2	8	5	76	45	20	9	4	1	6	190	10	23	74	5	103	9	90	28	18	4	29	1	10	4	12	16	21	49	13	18	4	11	0	8	14	12	4	74	5	27	32	51	7	1	5	2	7
OTU_41	5	5	7	6	3	5	4	3	14	7	17	126	2	12	11	5	17	65	15	2	7	5	27	8	22	3	14	71	8	12	4	10	9	63	2	30	49	1	23	37	99	918	15	39	11	5	11	1	6
OTU_59	11	0	4	0	14	0	18	1	1	0	6	137	1	12	84	2	66	10	66	0	8	3	15	1	9	0	11	64	11	218	8	47	2	10	0	4	76	5	12	243	1	16	32	127	10	1	2	0	8
OTU_612	2	6	1	3	0	2	1	3	87	50	9	18	0	1	19	12	28	1	36	10	7	62	20	10	7	11	2	29	11	67	216	194	10	10	0	46	32	4	49	19	11	6	5	9	52	15	14	8	3
OTU_635	349	17	390	2	359	47	178	19	10	0	0	0	9	73	0	0	0	16	0	15	61	2	33	13	80	6	55	25	1	0	0	5	0	0	4	0	0	0	0	0	5	24	0	0	17	8	122	5	70
OTU_2387	3	14	3	7	22	21	5	35	15	6	31	49	24	9	10	6	15	3	51	57	23	45	4	26	2	14	3	57	26	30	22	35	15	9	8	24	12	4	70	315	9	16	9	48	10	33	8	50	16
OTU_1430	62	23	80	26	38	5	102	28	22	5	0	0	2	43	19	7	3	52	30	13	18	22	65	49	176	78	185	17	4	10	7	0	0	0	1	1	21	1	11	16	0	28	1	80	30	11	58	7	41
OTU_290	31	40	34	42	44	21	62	55	28	13	2	17	11	83	35	29	44	16	22	9	3	49	74	31	43	32	37	34	2	22	14	26	5	6	4	12	31	5	28	27	13	43	6	33	20	18	26	12	12
OTU_164	12	12	10	9	15	35	36	24	13	11	9	17	16	26	74	13	22	2	53	38	12	60	66	10	11	17	9	28	6	65	45	17	16	16	9	14	11	2	39	88	17	12	6	57	11	37	44	35	22
OTU_327	5	53	7	48	3	31	10	54	26	43	0	1	5	9	48	58	19	3	74	69	21	202	150	19	17	22	12	26	2	2	2	25	2	4	15	6	0	1	1	1	0	1	1	44	15	175	90	65	12
OTU_172	10	12	3	6	7	13	9	12	16	24	9	3	5	7	15	36	16	10	8	10	7	12	4	21	4	16	13	27	43	9	247	23	337	67	18	28	80	48	37	17	7	26	48	37	3	12	7	21	3
OTU_123	1	0	0	0	0	0	1	0	0	23	0	1	0	1	395	1332	20	8	1	0	1	0	3	0	1	0	0	29	2	0	0	2	1	5	16	49	47	6	0	0	0	0	1	0	4	0	1	0	1
OTU_30	0	6	1	5	0	4	4	7	78	43	14	16	0	0	7	12	16	7	34	9	4	42	13	14	2	5	1	30	7	94	173	137	15	6	5	39	20	1	38	11	10	4	0	10	18	13	10	3	3
OTU_1350	14	5	36	6	22	11	19	7	1	2	2	20	0	0	29	2	48	0	8	24	143	101	882	6	52	6	51	40	0	6	5	0	0	1	0	1	5	0	20	16	0	2	0	44	0	5	24	2	3
OTU_763	23	0	19	2	39	3	34	0	9	4	0	82	3	71	14	3	21	406	41	13	59	4	27	2	26	2	24	18	0	6	7	6	2	150	0	57	2	0	13	22	6	81	17	59	57	1	45	5	139
OTU_1137	1	1	1	2	2	5	2	1	14	19	368	257	4	4	2	0	57	19	1	4	9	2	0	0	2	0	2	12	1	1	10	0	0	3	0	3	33	49	29	40	20	54	13	20	25	1	0	1	0
OTU_2030	3	0	2	21	0	0	1	7	1	44	39	54	6	0	2	1	33	2	221	0	2	9	7	6	7	6	11	29	5	242	68	3	168	151	1	35	8	23	14	11	0	0	8	8	1	2	4	1	0
OTU_77	10	17	17	12	52	71	28	16	10	17	6	12	16	33	62	13	28	4	49	27	27	28	29	14	10	14	9	13	5	60	25	10	6	15	5	17	14	2	20	46	8	11	7	79	17	29	39	40	27
OTU_355	35	44	50	37	20	25	45	43	33	55	15	30	14	14	96	54	88	32	14	25	26	27	37	37	60	63	52	18	6	10	30	16	28	12	5	3	10	2	44	28	11	10	2	7	11	19	30	22	13
OTU_1236	47	28	69	39	34	25	79	34	25	1	0	5	11	27	8	8	7	47	14	27	25	10	21	51	131	27	100	50	4	8	0	71	3	54	1	10	63	22	10	13	7	70	81	8	47	7	12	4	9
OTU_23	10	15	1	28	0	2	8	33	1	54	68	1	7	1	25	17	61	6	238	37	18	97	47	24	0	18	4	0	6	2	5	0	1	5	0	6	25	0	36	41	3	0	14	62	2	37	1	37	8
OTU_1643	2	21	1	11	31	22	0	25	11	8	51	39	25	6	11	4	17	5	36	36	13	43	9	13	0	19	4	46	24	42	21	28	22	7	6	16	6	2	44	284	3	10	6	38	4	37	3	45	10
OTU_2089	1	8	2	4	108	14	2	2	4	2	3	31	2	26	13	4	34	4	19	4	61	7	9	7	2	3	1	54	0	104	6	19	2	6	0	1	40	12	3	111	2	14	9	73	13	8	1	7	20
OTU_47	41	34	42	29	37	31	34	11	6	20	2	7	5	11	60	20	52	31	13	65	24	5	17	25	42	44	40	31	2	21	12	36	9	2	2	9	42	6	38	15	41	50	2	19	12	10	12	26	19
OTU_8461	19	22	22	14	32	21	16	14	13	5	2	20	9	30	26	7	21	5	16	15	32	5	19	13	19	22	24	25	2	9	5	12	3	7	4	6	15	303	11	21	3	9	94	18	8	7	22	34	28
OTU_524	50	15	50	19	4	0	74	50	14	0	1	21	5	45	4	0	0	36	235	2	7	33	107	2	12	2	4	22	0	0	1	1	0	0	0	2	29	3	6	1	0	19	0	145	15	84	244	22	88
OTU_3031	1	1	1	0	0	1	0	2	18	7	58	39	41	29	1	1	10	2	104	4	0	15	8	18	5	4	9	10	9	20	30	0	17	5	2	7	0	20	120	19	6	2	7	20	0	62	24	46	6
OTU_374	22	0	5	2	3	2	5	0	0	0	7	40	48	123	15	1	7	1	18	0	16	0	5	14	65	12	79	4	1	2	9	0	23	10	0	0	6	0	18	19	1	0	37	14	0	11	184	30	148
OTU_2584	5	11	6	8	5	50	2	6	0	0	0	0	0	0	3	0	1	13	1	1	2	2	0	0	0	0	1	85	9	0	0	2	0	1	0	32	173	2	41	29	458	192	0	4	7	0	1	1	4
OTU_761	5	13	4	28	0	2	15	34	10	1	262	48	42	12	1	4	0	12	22	6	6	30	10	43	8	29	9	30	12	0	2	11	0	2	10	23	4	4	11	4	14	37	30	18	42	90	16	25	14
OTU_1220	2	8	0	4	1	8	1	4	2	7	0	1	0	1	3	3	1	0	2	3	0	17	5	3	0	3	4	0	8	0	0	3	1	1	4	6	0	32	1	1	1	0	47	1	1	13	2	10	1
OTU_93	0	0	0	0	0	0	0	1	0	0	0	18	0	1	2	0	1	0	153	0	0	1	0	1	0	1	2	26	0	34	29	0	1	2	0	22	14	0	376	139	0	0	52	115	0	0	0	0	0
OTU_801	0	0	0	0	0	1	0	0	2	0	0	0	6	8	2	0	0	1	0	4	2	0	1	0	0	0	1	0	17	0	0	0	0	0	0	0	1	2	2	0	6	2	0	0	0	0	0	0	0
OTU_7668	2	0	1	0	0	0	1	0	1	0	0	8	0	1	0	0	2	24	21	0	1	0	5	0	3	0	0	17	0	8	0	3	1	63	0	3	1	0	2	14	0	423	5	13	1	1	2	0	0
OTU_8462	10	11	9	4	27	23	14	9	16	8	5	3	18	16	13	23	26	11	15	24	8	9	9	20	20	14	13	15	16	28	30	17	82	67	8	10	15	80	4	4	20	13	13	12	11	4	6	22	17
OTU_501	10	30	3	30	4	24	14	33	50	23	3	13	24	61	53	38	18	24	31	12	14	52	44	13	19	6	8	19	3	66	20	56	9	13	4	15	2	8	37	71	9	17	2	7	9	25	26	15	1
OTU_1059	4	25	3	22	6	16	11	60	16	7	18	5	22	7	10	11	32	21	70	24	6	26	8	37	20	41	14	31	1	31	8	1	13	16	0	4	0	1	34	35	1	1	3	25	7	27	3	11	6
OTU_351	1	6	4	0	0	2	1	2	8	21	3	2	1	1	3	10	7	7	32	6	1	2	0	1	2	2	1	24	0	1	91	2	1	1	0	15	7	0	413	79	2	0	1	261	16	22	3	16	4
OTU_22	2	1	1	15	1	0	3	12	1	47	57	44	0	0	6	1	13	4	100	0	2	16	4	23	4	10	5	22	2	109	57	3	114	88	1	35	3	14	10	6	0	1	5	2	3	4	3	0	0
OTU_2	2	55	2	23	5	29	0	32	26	25	7	0	66	8	3	13	0	7	2	26	6	7	0	36	2	21	4	3	3	0	19	5	47	1	58	10	16	1	1	0	11	0	0	2	6	16	3	19	3
OTU_66	29	1	28	1	119	9	59	0	0	3	1	51	0	13	5	0	6	9	24	26	50	3	19	2	15	4	25	39	0	13	7	5	4	27	0	7	15	0	11	91	2	7	4	35	29	2	36	4	56
OTU_1120	0	1	0	0	0	0	0	0	35	0	3	28	30	18	1	0	0	12	4	1	2	14	6	1	1	2	2	8	6	16	2	2	1	2	1	10	0	2	2	10	4	12	30	18	14	9	1	1	1
OTU_307	38	22	37	20	6	3	19	10	5	206	27	51	17	40	3	2	136	23	4	3	17	2	6	1	11	6	10	31	42	4	2	11	17	76	16	22	19	2	14	12	5	0	9	14	180	0	3	1	3
OTU_1488	146	2	227	0	71	4	48	0	0	0	0	0	0	6	0	0	0	90	0	0	53	0	5	1	98	1	89	5	0	0	0	1	0	0	0	0	19	0	0	0	0	4	0	0	37	2	232	1	260
OTU_367	10	0	5	0	0	0	0	0	0	29	0	0	0	0	39	19	137	1	17	0	23	0	1	0	0	0	2	7	322	1	0	3	106	46	276	87	27	1	1	1	2	6	2	0	4	1	1	0	1
OTU_597	11	22	17	16	27	34	11	8	9	13	1	3	13	15	56	52	11	3	3	14	11	13	13	22	6	29	5	28	9	3	29	35	9	6	8	7	11	0	12	4	13	3	1	9	25	8	6	10	8
OTU_148	1	0	0	0	0	0	0	0	0	7	0	0	0	0	1	4	1	0	9	0	0	0	0	0	0	0	0	7	0	22	40	44	35	8	0	101	13	0	9	3	10	5	2	4	3	0	0	0	0
OTU_102	0	8	1	10	3	6	2	12	1	0	1	0	6	6	0	0	0	5	2	55	9	5	2	1	2	0	0	13	0	0	0	0	0	2	0	9	14	0	4	0	11	14	0	1	4	339	23	707	29
OTU_109	7	1	1	2	2	3	14	4	5	3	1	51	7	51	2	3	13	12	92	1	3	18	77	7	23	2	36	13	4	8	7	2	2	13	2	12	13	4	9	16	16	55	16	38	1	17	50	9	20
OTU_387	57	1	49	1	182	14	18	1	1	1	0	0	0	49	3	0	3	66	0	4	58	0	1	1	35	2	32	0	1	0	0	1	2	22	0	6	2	0	0	1	0	3	0	1	83	2	68	19	479
OTU_1606	1	0	1	0	0	0	0	0	0	7	0	0	0	0	2	4	3	2	11	0	0	0	0	0	1	0	1	9	0	31	50	72	40	12	0	108	7	0	1	3	6	7	0	4	4	1	0	0	0
OTU_394	130	39	145	15	73	13	95	37	10	3	0	0	0	1	7	1	10	15	15	31	64	14	59	3	25	16	16	13	0	0	4	2	0	0	0	6	0	3	9	56	2	3	0	23	60	7	90	58	70
OTU_8910	14	4	12	2	14	0	15	4	2	5	0	0	0	1	10	3	18	5	26	1	7	2	2	1	22	3	11	8	8	1	0	10	1	109	1	41	6	208	1	2	0	1	579	16	14	2	6	1	5
OTU_8	0	0	0	0	0	0	0	0	0	7	10	14	3	1	1	0	5	0	9	0	0	0	0	0	0	0	0	0	3	39	28	1	11	14	0	15	12	0	20	7	1	0	1	2	0	1	3	0	0
OTU_740	31	10	35	4	12	3	8	2	18	0	0	0	2	0	12	3	0	315	3	8	61	1	5	1	17	4	29	0	0	2	0	0	0	0	0	0	0	0	5	4	0	4	0	2	11	5	209	29	302
OTU_40	0	0	0	1	0	3	1	1	5	2	31	284	2	2	10	18	3	5	3	0	2	2	6	0	7	0	3	2	42	0	6	1	0	10	7	51	3	1	9	36	4	15	110	1	1	0	0	0	1
OTU_425	14	21	1	70	0	0	9	44	15	61	1	1	6	6	24	37	17	6	9	2	4	59	35	7	4	29	6	6	37	7	6	9	11	10	5	10	7	4	3	2	4	6	6	6	10	57	36	8	2
OTU_9714	11	14	16	10	19	24	15	12	12	5	1	5	3	7	7	7	32	20	76	17	11	14	29	18	15	12	11	11	6	25	8	5	5	6	2	13	19	7	31	60	8	11	18	71	24	11	6	14	20
OTU_1456	36	6	47	10	17	3	19	9	12	4	0	0	1	4	20	1	10	30	5	3	9	2	10	13	72	11	50	11	15	0	0	17	4	247	3	42	25	60	1	0	1	5	69	2	33	3	15	5	8
OTU_1253	1	0	1	0	0	1	1	2	5	14	178	200	1	3	2	0	34	26	1	0	5	1	1	0	1	2	1	19	4	0	6	1	0	1	0	3	6	48	22	45	18	35	7	15	20	1	1	1	1
OTU_1167	2	8	1	9	13	24	2	4	20	3	11	14	31	27	9	21	18	8	13	45	10	9	5	8	3	9	5	10	3	63	8	12	9	6	9	12	15	143	18	6	22	22	3	8	9	9	2	18	10
OTU_106	0	1	0	0	0	0	0	0	0	5	0	1	0	0	30	96	10	0	2	0	2	0	0	0	3	0	4	0	81	0	2	0	0	1	5	36	0	6	0	0	0	0	0	4	1	0	0	0	0
OTU_3218	0	6	1	2	1	5	0	9	0	4	1	0	0	0	0	5	1	0	1	2	1	11	5	7	1	2	0	3	8	0	2	2	0	3	4	2	0	17	2	0	2	4	41	1	0	18	1	9	2
OTU_498	73	10	54	6	48	2	73	8	2	1	2	33	0	19	11	0	7	113	9	9	53	3	18	4	39	3	43	22	1	13	2	3	0	16	0	7	9	0	9	43	1	7	2	23	25	0	32	1	28
OTU_11	2	1	6	1	2	2	18	5	42	1	0	0	4	47	19	1	3	141	2	3	9	1	36	2	4	0	2	15	0	0	0	1	1	3	2	42	0	0	2	0	7	67	0	0	8	17	58	9	21
OTU_7667	1	1	3	0	0	0	2	0	0	0	0	5	0	0	3	0	3	21	20	0	5	0	5	0	6	0	6	20	0	6	0	0	0	39	0	8	1	0	4	17	1	301	9	5	1	0	5	0	1
OTU_6741	31	17	32	8	12	9	41	25	16	3	0	1	5	23	25	12	24	22	6	16	8	9	20	18	39	14	41	17	7	12	2	47	20	26	14	6	14	6	7	8	0	5	8	14	26	2	18	8	14
OTU_9738	35	53	18	58	18	65	19	37	16	7	2	1	10	12	16	8	12	26	2	99	29	10	9	48	27	57	25	24	1	4	2	3	2	4	1	2	19	1	6	0	0	1	1	4	8	28	28	120	51
OTU_442	1	1	0	4	0	0	0	2	4	10	38	29	19	23	1	0	8	0	43	7	2	13	5	17	3	3	4	7	9	12	22	1	11	3	2	12	0	10	58	15	6	2	7	10	0	50	11	27	1
OTU_852	31	22	31	13	23	23	35	13	11	4	3	4	8	38	22	13	15	16	2	18	18	3	27	21	29	17	30	36	1	12	1	11	5	12	1	5	19	20	5	23	4	1	1	17	24	5	16	12	27
OTU_561	12	3	8	2	9	0	11	5	4	0	0	3	1	10	3	0	1	9	2	1	16	0	0	2	12	1	12	13	29	1	0	49	0	23	1	7	6	351	2	0	2	3	338	4	4	0	2	1	1
OTU_1802	0	0	0	1	0	1	1	0	0	4	65	34	0	0	5	4	3	2	6	0	1	0	0	0	0	0	0	25	1	79	49	36	84	47	2	18	35	1	43	42	0	0	219	0	0	0	0	0	0
OTU_1172	30	19	34	28	15	6	39	37	16	6	0	4	2	6	21	6	5	22	9	13	3	5	13	26	32	17	46	10	1	1	2	49	6	113	1	8	33	1	9	20	2	19	11	4	51	16	20	6	7
OTU_1746	5	0	5	0	7	0	6	1	1	0	6	111	1	17	47	4	46	4	33	0	2	1	13	0	4	2	5	16	11	36	5	10	1	4	0	8	9	7	7	53	1	11	23	39	9	1	1	0	7
OTU_930	11	10	5	7	5	5	13	17	28	36	2	16	6	1	21	11	22	15	4	12	4	6	1	2	7	2	2	50	0	6	167	20	10	5	4	39	14	1	187	51	10	1	0	2	11	5	14	8	12
OTU_492	26	18	20	20	7	6	17	13	3	35	0	0	2	1	67	21	29	10	2	6	17	23	39	15	50	8	35	21	167	1	3	18	9	65	5	21	2	3	2	0	1	0	0	0	4	1	0	3	2
OTU_1515	3	3	1	2	14	19	1	2	20	5	5	9	24	24	10	14	6	8	22	34	11	3	4	5	8	5	1	3	9	66	6	8	6	5	8	6	4	174	15	6	17	25	2	11	16	3	0	7	9
OTU_18	0	0	0	0	0	0	0	0	0	64	0	0	0	0	15	12	26	1	2	0	1	0	0	2	2	0	4	8	0	1	0	33	3	34	2	8	1	2	0	1	0	0	0	0	0	0	0	0	0
OTU_573	12	17	8	19	14	16	9	8	23	153	30	38	13	10	5	1	40	13	41	14	9	12	5	1	9	0	5	26	16	4	9	0	0	1	5	4	26	3	56	28	0	0	13	89	52	15	12	21	14
OTU_3038	11	6	22	16	66	18	24	14	24	6	4	11	2	17	15	6	22	6	5	29	12	7	7	14	12	23	9	12	5	5	12	6	3	7	4	2	7	12	12	19	0	3	7	24	6	6	4	7	18
OTU_150	1	19	0	33	1	2	0	12	29	26	9	0	31	4	1	24	3	0	0	10	1	14	0	32	1	27	0	0	4	0	4	1	66	0	41	9	0	2	0	0	12	0	0	0	5	18	1	7	0
OTU_1108	8	1	17	0	19	3	23	0	6	3	0	38	2	40	8	2	16	149	14	18	19	3	11	2	14	2	12	8	0	1	5	3	2	61	0	33	6	0	1	9	8	27	7	27	21	7	23	6	81
OTU_86	0	0	0	0	0	0	0	0	0	65	27	5	3	1	0	0	5	0	1	0	0	0	0	0	0	0	0	0	4	1	0	0	24	10	3	2	0	1	0	1	2	0	0	0	0	0	0	0	0
OTU_406	1	1	1	0	0	0	1	1	2	3	9	8	1	0	0	4	3	8	5	1	0	3	1	0	0	0	1	0	1	2	1	4	0	0	6	5	0	9	4	1	6	14	2	0	6	1	3	1	2
OTU_856	11	15	14	7	21	18	16	11	2	11	1	11	8	14	34	13	11	5	2	16	5	11	10	22	10	28	7	8	1	1	2	17	2	2	4	25	35	102	3	2	10	19	3	3	11	3	7	33	21
OTU_578	21	7	4	9	0	7	7	5	1	36	0	0	6	13	27	26	17	4	77	6	8	4	6	25	32	20	22	11	1	8	1	2	0	0	7	14	30	0	4	0	0	4	0	15	16	24	32	4	3
OTU_293	6	28	2	26	2	21	2	25	13	31	6	7	16	44	15	43	18	2	2	7	1	26	5	20	2	15	1	8	10	1	8	48	8	1	24	10	2	8	11	8	85	19	0	5	0	17	1	48	3
OTU_52	16	29	15	33	7	9	12	28	16	8	5	4	21	14	6	8	9	6	6	12	7	24	27	37	11	34	9	14	2	10	17	20	9	2	9	13	15	1	16	6	13	10	0	6	2	8	7	11	4
OTU_141	4	3	2	2	0	1	0	0	42	29	5	11	0	0	3	2	9	7	20	6	5	25	9	1	0	1	0	10	2	46	137	74	6	8	0	32	18	3	32	9	3	1	2	7	20	7	7	1	1
OTU_5306	1	0	0	4	0	0	0	0	30	0	2	13	23	14	0	0	0	6	4	1	1	7	3	3	0	3	3	2	2	7	1	2	0	0	0	3	0	2	0	3	0	0	18	7	2	6	4	2	0
OTU_216	31	18	20	37	14	5	40	36	7	8	0	1	4	51	22	8	15	19	11	5	4	25	26	22	31	22	31	23	5	5	8	12	2	3	1	6	4	2	18	15	9	13	2	8	2	4	14	11	3
OTU_9131	26	25	34	14	13	16	23	7	10	25	3	27	10	11	65	27	40	25	8	12	17	13	15	11	54	24	32	14	2	7	14	6	7	11	2	0	7	2	24	7	1	2	0	7	3	6	18	2	6
OTU_1021	0	4	1	1	0	1	0	2	36	17	6	12	0	0	5	7	3	1	21	4	3	30	7	4	1	1	1	19	0	36	93	74	5	5	0	20	13	1	24	13	3	2	2	6	15	4	4	1	2
OTU_1496	8	5	17	2	13	3	9	2	1	3	0	10	0	0	10	0	24	0	4	8	62	58	390	2	28	0	30	24	0	3	2	0	0	0	0	1	0	0	15	4	1	5	1	20	1	1	7	0	4
OTU_2749	13	23	21	14	17	12	9	6	19	21	2	3	1	4	33	8	22	17	12	30	16	8	5	14	18	26	17	14	3	9	13	19	9	4	2	10	20	0	19	8	44	9	2	6	2	3	9	6	8
OTU_1266	0	2	0	0	0	2	0	0	5	18	176	127	1	1	0	0	26	13	2	2	3	0	0	0	0	0	0	9	2	2	11	0	0	0	0	2	0	25	22	27	7	26	4	9	23	0	1	0	0
OTU_5214	2	8	0	10	1	5	5	18	2	8	2	6	4	9	10	5	9	1	90	6	7	17	23	5	7	2	6	10	0	111	14	0	0	1	0	7	0	0	27	13	0	0	2	30	0	47	91	27	6
OTU_33	89	4	136	4	78	14	62	2	2	0	0	1	0	2	6	0	0	88	0	12	111	0	8	1	23	3	21	5	0	2	1	1	0	2	0	2	3	0	0	5	0	4	0	0	16	1	52	5	105
OTU_314	0	0	0	0	0	0	0	0	0	0	0	0	0	0	0	0	0	0	4	0	0	0	0	0	0	0	0	0	0	18	0	0	5	10	0	0	0	0	1	0	0	0	0	0	0	0	0	0	0
OTU_189	0	0	0	1	0	0	0	0	0	4	0	0	2	2	0	0	2	0	4	0	0	0	0	0	3	0	2	5	1	22	45	0	19	6	0	6	0	4	15	7	0	0	0	1	0	7	1	0	0
OTU_793	46	1	55	1	8	1	45	1	0	0	0	0	0	37	26	0	0	28	0	3	27	0	40	1	29	0	27	0	0	0	0	6	0	0	0	1	4	0	0	0	0	17	1	1	17	0	30	0	34
OTU_807	2	12	6	0	4	30	0	1	13	4	0	0	19	18	28	25	1	2	0	15	5	0	0	6	6	9	1	28	3	109	2	183	2	3	5	17	20	0	0	0	0	8	0	0	0	0	1	0	0
OTU_14	3	19	0	23	1	1	0	26	18	25	5	0	58	6	1	20	2	0	0	1	2	6	1	32	1	28	1	0	1	0	1	2	25	0	88	3	0	0	0	0	26	0	0	0	2	6	2	10	0
OTU_2373	0	5	2	1	5	5	1	5	6	7	17	3	4	0	9	11	4	4	10	2	2	7	0	2	0	11	0	21	21	6	98	9	71	15	7	9	20	35	45	13	0	13	40	25	3	12	1	10	2
OTU_363	13	2	8	1	41	7	11	1	3	0	0	0	0	1	4	0	0	6	3	4	37	0	9	1	10	1	5	0	0	0	0	0	0	0	0	0	0	0	1	9	0	1	0	1	0	0	3	2	4
OTU_1207	6	28	3	21	6	9	1	27	17	15	3	0	43	13	4	16	5	0	0	9	1	7	2	41	3	17	4	13	6	0	1	0	42	1	18	2	11	1	2	1	3	0	0	2	1	11	4	12	1
OTU_502	21	1	6	2	0	0	48	7	1	1	0	0	0	0	0	0	1	0	138	0	0	38	178	1	10	2	17	17	0	15	1	1	0	0	0	0	0	0	3	5	0	0	1	0	0	1	26	0	2
OTU_1343	2	0	1	1	8	1	6	1	1	0	6	54	0	7	28	3	32	1	3	1	5	4	6	1	2	0	4	10	19	10	20	2	1	1	1	5	4	1	2	23	0	9	15	13	3	3	0	0	2
OTU_514	148	6	200	9	66	6	86	3	0	1	0	0	0	0	2	0	0	1	2	6	60	2	14	0	14	0	7	15	0	0	0	0	0	3	0	0	67	0	0	0	0	0	0	1	10	0	1	0	0
OTU_1334	5	46	3	14	1	1	1	8	49	1	0	0	23	23	2	2	2	10	2	19	15	7	11	9	13	8	10	0	0	0	0	0	0	0	2	0	30	0	3	0	8	8	0	7	9	23	20	33	7
OTU_474	1	1	6	0	2	0	7	0	2	2	1	70	2	17	44	1	52	8	31	0	7	1	19	1	4	1	7	10	11	18	3	7	0	8	1	1	12	4	3	46	1	7	17	18	4	1	4	0	1
OTU_204	27	8	36	7	36	19	31	8	4	1	1	9	8	36	5	1	16	4	6	35	20	3	11	3	2	5	8	10	0	2	6	0	2	4	2	1	0	0	2	11	2	5	1	16	0	9	51	36	102
OTU_1861	0	0	0	1	0	0	0	1	19	1	1	23	21	14	0	1	0	13	8	0	0	3	4	1	0	3	0	3	4	22	4	4	0	1	0	2	0	1	4	3	0	7	16	17	10	4	4	1	2
OTU_994	6	7	13	2	18	10	6	9	7	12	1	10	11	14	23	14	29	3	3	5	7	9	9	17	21	10	17	9	2	0	6	9	8	1	9	35	6	107	0	1	2	11	1	3	10	3	6	9	14
OTU_115	5	14	3	7	6	40	4	12	105	5	17	0	4	1	0	16	1	1	1	46	5	22	2	30	2	44	6	15	4	1	47	5	40	12	25	10	7	18	8	3	0	2	15	5	8	6	1	9	1
OTU_208	25	33	25	22	23	30	27	20	11	12	1	9	7	16	30	16	22	15	5	19	12	15	13	15	19	36	24	7	0	7	6	4	6	2	0	3	1	3	8	7	3	4	0	8	6	9	13	28	19
OTU_559	43	3	35	2	18	2	34	2	0	0	0	0	3	23	1	0	0	33	0	7	38	0	13	6	87	12	97	6	0	0	0	0	0	0	2	15	1	0	0	0	0	2	0	0	8	1	41	1	81
OTU_9854	2	11	0	9	7	13	0	8	5	9	17	15	15	0	1	1	4	0	11	37	10	23	1	10	1	9	0	24	11	15	16	5	11	4	3	11	2	3	13	88	7	2	2	17	5	14	1	31	6
OTU_354	7	15	4	19	26	484	8	23	12	0	0	0	4	2	3	4	0	2	0	38	3	5	1	9	15	8	10	2	0	0	0	1	0	0	0	0	27	2	0	0	0	0	0	0	3	10	4	13	0
OTU_2523	2	4	5	2	15	19	2	1	5	4	0	2	1	2	42	36	0	1	4	12	6	13	9	1	4	3	0	15	5	6	12	23	7	2	10	6	7	0	4	2	3	1	0	5	23	4	3	3	1
OTU_1747	3	4	0	13	0	6	9	12	43	10	0	0	2	4	20	12	9	6	4	18	9	7	11	21	35	40	23	4	11	5	43	21	1	2	2	11	2	18	0	0	1	1	0	3	36	16	22	63	22
OTU_454	0	0	0	0	0	0	1	0	1	0	0	2	0	1	0	0	0	10	10	0	2	0	2	0	2	0	0	5	0	4	0	1	0	23	0	5	1	0	1	5	2	168	2	7	0	0	0	1	0
OTU_3027	5	4	2	2	8	29	5	2	0	0	0	0	0	1	4	0	1	3	1	2	0	0	0	0	0	0	0	45	2	0	0	2	0	0	0	20	98	1	12	12	219	77	0	0	3	0	4	0	1
OTU_145	26	8	54	10	23	5	51	5	6	2	0	0	1	0	9	4	10	11	20	2	9	2	2	3	17	2	12	12	2	0	0	4	0	58	1	15	5	95	2	0	0	0	235	8	28	1	7	0	2
OTU_44	1	18	5	13	3	33	1	1	35	11	12	12	0	1	39	58	15	3	3	10	4	7	0	14	0	15	10	21	14	1	18	41	3	6	71	45	12	2	6	3	25	9	1	4	3	8	0	6	0
OTU_3176	0	0	5	0	4	0	8	1	0	1	1	76	1	11	35	1	41	5	23	1	2	2	16	0	11	1	7	9	5	12	4	6	0	3	0	4	3	3	2	35	1	12	14	19	5	0	2	0	2
OTU_2127	0	0	0	0	0	0	0	1	22	1	1	18	9	13	0	0	0	11	7	0	0	8	5	1	0	1	1	6	2	13	2	2	0	3	0	4	1	0	1	1	1	4	15	12	5	1	2	0	0
OTU_62	2	36	3	21	2	15	1	33	18	6	3	2	40	11	2	9	1	0	0	17	5	4	0	32	0	32	2	12	0	0	12	1	22	0	15	3	12	0	0	1	5	0	0	2	3	12	3	17	1
OTU_1279	6	21	13	18	58	28	15	4	9	3	1	1	12	10	9	6	8	12	4	31	21	6	4	8	0	13	0	2	0	13	6	9	1	1	1	4	4	6	5	13	1	1	1	18	8	7	7	10	12
OTU_209	0	0	0	0	0	0	0	0	1	0	1	2	0	0	2	0	0	0	41	1	0	0	0	0	0	3	0	5	0	92	60	1	38	26	1	5	6	0	24	13	1	1	3	6	0	0	1	0	0
OTU_8535	9	17	2	16	1	5	3	14	13	11	0	2	2	2	7	6	5	17	4	5	6	9	14	9	11	9	7	5	27	0	2	23	20	104	35	107	16	1	2	1	3	25	0	1	18	10	6	9	4
OTU_1265	0	0	0	0	6	0	0	0	0	0	0	6	0	1	27	0	7	2	9	0	3	0	1	0	0	0	0	41	0	165	0	26	0	0	0	0	49	0	1	173	0	1	0	71	1	0	1	0	0
OTU_660	1	4	2	13	0	0	0	0	1	14	0	0	0	0	7	13	3	2	1	4	2	2	6	9	5	5	3	0	2	4	0	45	2	4	2	4	0	0	0	0	0	3	1	1	0	0	0	0	0
OTU_3390	26	16	25	18	24	2	30	18	7	3	0	0	4	3	2	0	8	6	17	6	14	11	35	3	25	4	17	11	2	9	1	25	1	9	2	0	12	0	3	5	0	2	1	80	72	13	44	6	26
OTU_8311	18	38	32	15	23	20	30	25	11	2	1	0	4	14	18	8	7	9	5	44	11	8	8	15	25	21	15	21	0	5	3	12	0	1	0	4	17	1	5	3	1	4	0	10	12	14	15	26	35
OTU_407	4	23	1	12	3	9	2	18	13	18	8	8	25	27	7	25	16	1	1	8	2	8	5	12	0	7	2	4	8	1	16	36	8	0	15	10	2	4	10	9	69	14	0	6	0	17	2	15	1
OTU_724	48	0	44	0	96	19	51	0	2	0	2	6	0	9	7	0	5	119	4	7	79	0	10	0	8	1	4	3	0	0	2	0	0	1	0	0	3	0	28	28	2	0	2	3	13	1	22	0	23
OTU_131	6	1	1	2	0	4	3	5	11	2	0	0	0	0	2	19	5	23	0	0	0	8	31	1	2	2	1	0	99	1	0	0	0	6	15	93	0	0	4	0	1	1	11	3	25	3	4	1	4
OTU_26	5	6	5	6	2	5	7	8	2	12	6	121	3	1	8	2	4	1	24	11	1	4	0	9	3	4	5	0	8	12	3	13	5	46	3	9	0	1	36	6	4	4	3	4	9	4	6	0	4
OTU_3606	0	1	0	0	0	1	0	1	5	3	16	15	5	8	0	2	1	1	36	1	2	10	2	14	3	2	3	3	4	5	12	1	10	4	1	4	1	9	36	9	2	3	2	5	0	16	10	24	2
OTU_512	12	80	56	20	62	106	25	21	5	5	1	0	0	0	23	8	2	3	0	13	27	2	2	0	2	0	2	5	0	6	1	0	3	2	3	11	9	0	1	3	0	0	0	0	54	0	0	1	4
OTU_2005	3	1	7	13	0	3	1	3	3	8	0	0	0	1	4	3	1	3	5	2	3	6	2	48	19	35	30	0	69	1	0	9	9	34	0	7	0	0	13	1	0	2	0	0	4	4	1	1	3
OTU_10	1	10	0	18	1	17	1	17	20	88	3	1	18	12	9	56	8	1	2	4	0	29	2	14	2	7	1	7	3	5	7	27	4	1	13	4	3	0	3	0	21	5	0	0	2	21	2	16	0
OTU_16	2	16	2	13	3	24	7	14	29	9	3	2	9	6	2	10	1	1	3	7	3	23	6	35	4	36	5	1	1	12	20	6	8	2	4	10	5	1	2	1	6	1	1	7	5	19	2	30	1
OTU_101	13	31	11	34	10	9	3	15	7	12	0	1	1	1	6	4	6	19	2	29	19	2	4	18	29	11	16	15	14	0	1	42	7	49	2	21	16	7	0	1	0	0	5	2	20	3	5	7	11
OTU_120	3	18	4	10	1	28	0	4	4	0	0	0	6	3	0	0	0	0	0	117	5	1	0	16	2	19	3	4	8	0	0	0	0	0	3	0	51	0	0	0	0	0	0	0	0	3	3	46	7
OTU_8956	15	9	10	10	6	0	22	11	6	11	2	6	37	70	2	1	10	7	0	3	4	12	26	8	22	2	11	27	24	0	7	7	0	2	1	8	22	0	30	21	2	6	2	7	22	4	11	2	7
OTU_1031	2	45	3	48	1	2	2	33	15	22	0	0	8	2	23	52	4	4	6	17	3	22	3	37	7	35	14	11	0	0	7	25	0	1	14	14	19	0	0	0	0	0	0	2	2	35	10	20	2
OTU_6833	23	4	16	9	12	7	22	9	3	8	1	1	3	12	49	8	14	14	11	9	7	8	25	10	29	20	19	9	14	12	9	32	5	8	0	0	10	1	20	5	6	10	0	16	19	4	20	9	14
OTU_424	2	0	0	0	0	0	1	10	0	0	35	0	239	10	0	0	0	0	17	29	7	76	6	61	2	17	11	4	2	0	2	0	1	0	1	3	0	0	0	0	1	0	0	0	0	34	0	13	0
OTU_181	35	150	22	100	7	6	55	48	2	0	0	0	0	2	0	1	1	9	1	119	12	29	19	6	4	6	4	1	0	0	0	0	0	0	0	3	5	1	1	0	0	0	3	2	2	29	18	21	22
OTU_615	12	4	4	3	2	1	12	6	0	63	0	1	0	1	3	5	57	2	3	0	5	3	10	4	11	2	4	0	87	1	1	6	52	172	2	6	3	0	7	9	0	0	28	15	5	0	0	0	3
OTU_357	6	22	16	11	15	37	15	12	28	8	0	1	14	13	4	7	1	15	1	22	14	6	2	0	4	3	2	16	1	2	16	2	3	0	3	16	9	2	14	4	38	23	0	3	5	16	20	35	30
OTU_8441	3	4	4	1	12	7	6	3	2	0	0	0	2	4	5	1	11	4	1	1	5	2	6	5	3	10	4	10	0	1	2	5	1	0	0	2	4	223	7	3	0	2	87	3	3	2	3	4	4
OTU_64	2	0	0	0	0	0	0	0	0	0	203	61	64	86	0	0	0	0	10	0	0	0	0	0	0	0	0	0	6	23	113	1	8	0	2	6	1	0	38	5	1	0	0	1	0	0	0	0	0
OTU_434	0	0	1	0	0	0	0	1	2	0	0	3	0	0	1	0	0	0	0	0	1	0	13	0	3	0	4	0	0	0	0	0	0	0	0	1	0	0	3	3	0	9	0	0	4	0	3	0	2
OTU_212	2	0	0	3	0	0	0	0	13	3	4	2	0	0	0	4	0	3	1	3	0	10	4	4	1	0	0	0	0	0	0	2	0	0	0	2	0	0	2	0	2	6	1	1	0	10	1	3	2
OTU_4886	2	22	2	5	3	12	0	0	7	0	0	0	8	4	0	0	0	1	0	39	5	3	2	3	4	3	2	0	0	0	0	0	0	0	1	2	1	0	0	0	2	2	0	4	5	8	4	23	3
OTU_1768	0	0	0	0	0	0	0	0	24	0	3	20	11	15	1	0	0	11	7	1	0	6	6	1	0	1	0	0	2	16	2	5	0	3	1	1	1	2	1	0	3	6	12	8	2	5	4	1	2
OTU_579	1	7	0	3	29	16	1	2	2	0	8	14	0	0	0	0	0	0	1	2	5	2	0	0	0	0	0	18	1	0	1	0	0	0	0	2	0	4	0	1	0	0	11	84	50	2	5	0	1
OTU_2990	7	2	9	5	7	4	25	7	0	0	0	4	8	13	31	3	12	0	25	9	5	9	28	8	7	8	4	6	1	21	12	6	7	4	0	8	1	0	10	18	5	7	1	16	4	14	20	5	9
OTU_9730	6	12	8	5	52	27	7	13	5	3	0	0	3	13	6	2	10	4	7	35	18	4	6	6	2	7	2	4	2	4	1	4	1	2	2	6	5	1	4	16	6	0	1	11	14	2	2	28	17
OTU_42	42	13	19	10	20	4	101	12	4	0	0	4	0	3	3	1	1	8	23	5	17	1	15	2	7	1	4	4	0	3	2	2	0	0	0	2	0	0	20	41	0	0	0	11	5	1	11	4	13
OTU_143	3	0	0	0	0	0	0	0	0	5	41	15	1	0	6	2	1	0	0	0	0	0	1	0	0	0	0	5	0	27	35	13	73	9	1	16	1	0	24	30	0	0	59	1	0	0	0	0	0
OTU_388	0	1	1	1	0	1	1	1	4	4	0	1	1	0	10	38	3	4	0	0	3	2	9	1	2	0	1	0	75	0	0	0	0	4	5	28	0	2	1	0	1	2	5	2	6	0	0	0	1
OTU_1563	92	12	137	1	47	4	57	5	0	0	0	0	0	1	33	0	1	16	17	6	52	0	10	0	3	0	2	9	0	0	0	2	0	0	0	0	0	0	0	0	0	0	0	3	16	2	49	5	56
OTU_523	29	0	39	0	43	1	56	1	4	0	0	0	1	15	6	1	8	286	6	2	13	0	10	0	9	1	9	12	0	1	0	0	0	1	0	5	3	0	0	11	0	4	5	28	3	0	4	0	22
OTU_1502	5	0	6	0	0	0	1	0	0	17	1	0	0	0	26	18	53	0	11	1	10	0	0	0	0	0	1	1	83	1	0	0	62	6	124	33	17	0	0	0	0	0	0	0	6	0	0	0	1
OTU_4099	2	8	1	10	0	2	2	12	9	15	2	0	30	7	1	8	2	1	0	3	1	5	1	19	2	15	4	3	2	0	0	0	17	0	13	0	0	1	0	0	6	1	0	1	2	8	1	5	0
OTU_1534	8	1	7	3	17	6	15	4	1	4	1	5	3	14	30	7	19	0	0	6	21	1	3	12	22	16	17	5	1	1	0	12	0	2	14	29	6	75	1	0	1	15	0	0	9	4	4	15	23
OTU_126	1	9	0	5	1	2	1	10	10	16	3	0	24	5	1	1	3	0	1	2	2	1	1	14	0	10	3	0	5	0	0	0	30	0	45	2	0	0	0	0	4	0	0	1	0	2	1	4	1
OTU_914	1	8	1	6	0	3	0	10	2	9	1	0	1	2	5	7	5	0	56	5	0	21	18	1	2	1	1	5	0	73	11	0	1	0	0	4	0	0	18	5	1	3	1	12	1	49	47	21	6
OTU_499	4	7	2	5	3	15	0	1	26	15	8	5	1	2	24	34	9	7	3	4	4	1	0	6	12	11	7	2	2	0	7	2	5	1	92	74	7	2	12	9	11	3	1	0	1	1	0	1	0
OTU_9998	16	3	18	5	5	4	22	15	2	2	3	11	0	11	21	6	13	10	6	1	1	2	13	14	14	21	13	20	2	21	7	7	0	1	2	1	3	1	2	11	0	4	1	4	8	4	7	3	4
OTU_9265	19	11	13	16	10	6	13	15	9	9	1	0	5	9	32	2	6	12	4	8	5	7	6	20	11	21	18	18	5	3	6	26	6	6	2	5	5	1	11	7	6	9	0	7	8	2	16	4	7
OTU_845	6	30	7	15	6	20	5	19	10	17	2	1	5	3	14	11	13	3	2	14	3	8	2	14	2	22	2	19	0	3	10	16	9	1	5	5	2	0	4	3	29	5	0	1	5	4	1	15	1
OTU_32	21	2	29	1	105	108	5	1	0	0	0	0	0	6	11	0	2	30	1	5	95	0	1	0	12	2	5	12	0	0	0	0	0	0	0	0	0	4	0	1	0	0	0	2	14	1	47	10	92
OTU_35	1	7	2	7	1	0	8	13	10	1	0	7	9	17	2	29	6	4	3	1	0	12	7	22	0	35	6	4	3	4	2	0	0	0	1	1	0	6	3	8	1	2	5	8	2	5	7	3	4
OTU_9156	3	2	3	2	0	0	2	5	16	19	10	7	1	0	8	9	22	13	5	0	2	1	1	1	1	0	3	32	0	3	107	16	5	5	5	20	12	0	115	39	0	1	0	3	6	1	0	2	5
OTU_1543	1	2	2	3	0	21	3	1	2	0	0	0	0	0	1	1	1	2	0	0	2	3	0	0	0	0	0	40	4	0	0	0	0	0	0	8	69	0	13	11	145	55	0	1	6	0	0	0	0
OTU_1798	0	8	0	9	0	0	0	24	7	23	0	0	41	3	0	9	0	0	1	5	1	7	1	11	0	12	0	6	2	0	1	0	24	1	26	2	0	0	0	0	6	0	0	0	0	12	0	5	0
OTU_119	1	0	1	0	0	0	0	0	0	11	0	0	0	0	35	48	2	3	0	0	0	1	3	1	0	0	0	1	3	0	1	4	112	133	45	62	51	0	1	0	2	1	0	1	4	0	0	0	0
OTU_257	9	7	7	8	8	7	6	7	3	6	1	6	5	9	28	11	12	4	2	4	3	2	14	6	20	9	12	5	2	0	0	10	0	0	7	37	4	69	1	1	8	10	2	1	6	1	5	8	4
OTU_217	2	1	1	2	3	3	2	2	4	78	1	2	1	0	6	1	38	0	3	6	2	2	1	1	3	6	7	3	4	4	0	4	3	18	6	15	0	0	0	1	1	3	1	7	2	0	0	2	0
OTU_9829	5	3	7	4	5	2	14	4	1	0	0	0	0	0	4	2	6	2	8	1	5	0	0	3	8	1	15	4	4	1	0	4	0	61	3	10	2	93	0	0	0	1	290	7	3	1	0	0	1
OTU_1681	10	11	11	11	6	3	15	14	4	10	5	12	30	68	1	0	6	8	1	6	2	10	15	5	21	5	13	12	14	1	0	5	1	5	1	2	2	0	24	22	2	3	2	8	19	5	7	2	3
OTU_6861	7	9	13	4	18	11	7	6	7	3	3	4	0	16	10	1	7	4	3	9	7	4	5	2	10	4	5	9	0	6	3	12	2	3	0	1	6	78	9	6	5	5	22	10	10	2	6	17	10
OTU_1259	2	2	3	3	13	2	0	1	11	43	15	30	5	5	1	4	26	6	15	0	1	7	6	1	2	2	0	0	7	0	7	0	0	3	2	6	0	2	89	82	0	0	2	38	5	4	17	3	5
OTU_31	3	16	2	55	2	5	1	18	3	7	0	0	1	1	1	10	0	0	0	20	6	6	3	70	3	110	12	2	0	1	1	1	2	0	5	0	7	0	0	1	1	0	0	0	3	4	1	4	0
OTU_323	2	0	0	0	1	1	0	0	0	0	2	5	0	0	3	3	1	2	9	2	3	0	0	0	0	0	0	10	98	0	3	11	2	0	3	8	1	5	0	0	0	0	342	24	0	1	1	0	0
OTU_1552	1	0	1	0	0	0	0	0	15	0	2	15	19	9	0	0	0	1	4	0	1	9	6	3	0	2	0	2	1	7	0	2	0	1	1	2	0	0	3	5	1	2	6	5	0	6	1	4	3
OTU_8385	0	7	0	1	5	36	0	3	104	2	23	0	1	0	4	8	2	5	1	44	7	17	1	11	2	19	0	5	3	0	11	2	1	0	17	11	0	40	9	1	0	0	11	1	2	5	0	3	0
OTU_1184	0	3	1	3	2	2	1	2	9	2	9	5	3	5	4	19	2	3	10	3	3	1	2	4	1	14	0	5	8	6	34	1	36	4	3	6	0	10	10	10	0	9	21	11	0	6	0	2	0
OTU_938	0	4	0	1	3	6	0	5	2	3	9	12	11	2	0	1	2	0	11	14	9	14	0	5	0	1	0	9	5	12	6	17	8	2	1	9	3	1	10	99	2	3	1	18	1	12	0	12	6
OTU_9816	1	2	0	2	7	9	0	3	2	2	4	17	10	0	4	3	5	1	10	13	9	11	1	9	0	6	0	16	5	7	4	12	7	3	3	9	3	1	17	100	4	1	4	16	1	15	1	14	2
OTU_1277	32	41	34	33	15	16	23	48	7	0	0	0	0	0	1	1	0	8	0	28	24	6	3	1	11	7	7	42	0	0	0	0	0	0	1	1	10	0	2	0	0	0	0	0	29	4	12	12	15
OTU_144	1	3	0	1	1	1	0	2	32	15	1	0	1	1	3	13	1	0	6	2	2	3	9	4	1	2	6	3	0	29	0	16	1	5	9	12	0	2	1	0	0	4	0	0	0	0	0	0	0
OTU_1077	7	15	10	10	12	13	24	15	6	3	0	0	4	9	4	6	3	3	2	10	6	9	13	15	7	22	18	1	0	5	9	2	5	0	1	0	5	5	2	5	4	1	3	7	5	9	5	19	14
OTU_2108	4	0	4	0	0	0	0	0	0	27	0	0	0	0	13	28	35	1	6	0	10	1	1	1	0	1	1	1	68	0	0	2	65	6	154	22	7	1	0	0	3	2	4	1	1	0	0	0	0
OTU_329	0	0	2	11	0	1	1	7	3	28	93	8	0	0	1	4	5	0	0	0	0	30	0	1	0	1	1	6	2	3	23	28	16	1	8	15	19	2	2	1	46	0	0	2	0	3	0	0	0
OTU_21	0	3	0	3	0	1	1	4	78	40	12	3	0	2	1	4	2	2	4	5	2	31	5	9	0	5	1	7	3	4	40	51	0	3	3	19	1	1	7	2	8	1	0	1	4	14	2	9	0
OTU_201	0	0	0	5	0	1	1	13	2	21	54	7	0	0	0	0	1	0	6	1	1	33	3	3	0	1	0	7	0	17	53	11	16	4	1	17	3	0	2	0	6	0	3	0	0	6	1	0	0
OTU_9732	12	14	19	12	13	14	21	3	3	3	1	0	3	8	25	5	19	15	8	6	2	3	11	4	14	12	14	8	6	8	5	22	4	10	2	2	6	0	17	4	10	11	1	12	9	6	11	7	7
OTU_6	2	11	0	33	1	11	3	28	11	12	1	1	5	9	8	19	4	0	1	13	1	20	7	26	0	23	2	0	0	3	7	20	9	1	8	5	0	4	0	1	17	7	0	3	2	12	3	15	0
OTU_1359	29	14	50	12	20	4	31	7	4	0	2	2	4	21	5	4	6	7	2	9	4	2	12	19	13	18	15	0	0	2	5	1	7	0	0	1	2	1	1	4	0	3	2	10	4	5	18	17	32
OTU_29	0	0	0	0	0	0	0	0	0	0	0	0	0	0	0	0	0	0	0	0	0	0	0	0	0	0	0	0	0	0	0	0	0	0	0	0	0	0	0	0	0	0	0	0	0	0	0	0	0
OTU_65	5	24	8	16	0	5	7	23	4	6	1	1	1	1	4	2	3	1	3	5	4	5	1	21	2	13	1	0	2	2	7	2	14	2	1	7	1	1	2	3	1	3	11	1	3	7	1	13	2
OTU_563	63	20	25	29	38	19	14	22	1	14	0	0	1	2	2	1	9	7	2	13	10	1	3	13	63	6	44	4	32	0	0	0	0	7	3	5	0	0	1	0	0	0	1	0	42	1	2	3	7
OTU_471	0	3	2	4	1	2	0	2	4	4	0	0	0	0	5	3	5	0	24	5	4	2	2	0	0	0	0	0	0	142	1	1	2	9	0	0	0	0	5	6	0	0	0	37	1	4	2	1	2
OTU_200	3	22	2	25	0	1	1	29	40	4	12	9	1	0	12	10	4	4	2	36	4	21	16	26	3	32	1	0	0	0	2	2	1	0	1	1	1	0	4	0	6	2	0	2	4	31	5	30	0
OTU_271	4	8	1	54	0	19	0	5	11	1	0	0	2	0	0	2	0	0	0	72	14	1	0	39	14	88	10	8	0	0	1	0	1	0	8	1	0	0	1	0	11	1	0	0	0	12	1	86	1
OTU_5	38	25	23	25	2	1	25	20	5	4	0	6	2	4	19	4	6	17	0	6	4	10	11	1	1	0	1	7	8	0	0	2	0	0	1	1	9	0	11	0	18	45	0	1	4	0	7	9	7
OTU_9	1	0	0	2	0	0	0	0	13	7	0	5	0	0	5	9	7	19	72	1	2	8	7	3	5	3	4	0	26	4	9	3	7	72	10	32	3	0	60	15	0	1	11	5	8	1	1	0	1
OTU_659	10	35	2	43	0	4	13	43	56	0	0	0	3	3	10	4	1	2	0	20	6	11	8	25	25	29	27	6	0	0	0	2	0	1	0	0	36	3	0	0	0	0	0	0	8	19	22	5	5
OTU_2181	5	11	9	5	6	18	7	9	21	4	0	2	11	3	6	3	1	10	7	16	10	11	3	0	3	2	2	9	6	2	21	1	2	1	1	14	9	1	23	6	21	20	1	3	6	8	16	14	19
OTU_482	0	0	0	0	0	0	0	0	0	0	4	16	0	0	6	0	0	5	8	0	0	0	0	0	1	0	0	20	0	166	52	39	22	52	0	12	3	0	43	19	0	0	0	2	3	0	0	0	0
OTU_2815	6	12	11	4	11	28	5	7	12	2	1	2	8	7	4	9	0	9	7	16	7	4	10	4	3	3	2	13	4	0	13	0	1	1	4	12	14	0	21	5	20	11	1	4	4	11	13	19	28
OTU_713	16	10	17	10	9	7	16	9	5	12	0	0	3	7	9	10	14	3	41	5	9	5	10	6	32	4	29	0	0	1	3	11	1	12	1	3	1	0	10	12	0	0	4	19	10	0	8	5	3
OTU_1773	0	2	3	5	0	22	2	12	1	0	27	0	13	0	0	0	0	0	6	24	0	31	1	16	3	5	0	4	0	0	9	0	0	0	0	5	2	6	93	5	56	12	18	0	0	28	4	37	1
OTU_8438	6	4	10	5	11	8	8	5	4	2	0	6	4	9	21	7	7	4	1	6	5	10	11	7	12	11	11	3	1	0	0	12	2	0	3	37	4	57	0	0	4	11	1	1	8	1	0	7	8
OTU_920	7	6	8	14	3	14	11	19	11	4	1	0	7	11	4	7	5	9	3	13	5	10	8	33	5	31	8	0	2	4	3	11	12	2	1	5	2	2	0	2	5	5	1	2	8	6	5	9	2
OTU_8484	6	7	9	3	10	4	9	8	3	1	0	2	2	7	3	1	5	1	1	7	7	4	4	9	3	11	6	11	0	2	3	7	4	1	1	1	4	126	3	3	1	1	50	6	3	2	0	8	5
OTU_55	29	1	14	0	45	1	23	0	0	0	0	1	0	17	6	0	1	7	2	2	14	0	5	0	4	0	3	0	0	0	0	1	0	1	0	16	0	0	2	3	0	1	0	3	2	0	20	3	61
OTU_1315	11	55	17	28	2	7	13	27	2	0	0	0	0	1	5	2	5	3	0	7	5	5	4	15	19	19	21	3	2	0	0	6	2	33	9	28	20	0	1	0	0	0	0	0	2	7	3	6	4
OTU_956	3	0	2	0	0	0	0	0	1	17	0	0	1	1	15	33	31	6	12	2	12	0	0	0	0	0	0	1	99	2	0	0	33	6	100	14	7	2	0	0	2	0	0	0	1	0	0	0	0
OTU_9989	4	19	8	15	4	13	6	9	5	9	3	1	2	5	9	10	13	4	1	17	2	10	4	10	5	11	2	2	2	3	12	9	8	1	1	4	9	0	9	1	29	7	0	2	1	2	7	12	1
OTU_901	0	0	0	0	0	0	0	0	0	83	0	0	1	0	12	25	26	0	4	1	0	1	2	3	2	1	3	2	1	0	0	1	7	4	0	3	0	3	4	5	1	0	1	1	0	0	0	0	1
OTU_342	0	0	0	0	0	1	2	1	2	0	2	36	0	4	7	3	10	0	7	0	5	2	3	0	1	0	3	9	8	8	7	0	0	1	0	4	0	4	3	12	1	3	10	22	3	1	0	1	1
OTU_1155	1	8	0	6	0	4	6	30	11	2	5	4	14	1	2	2	13	1	22	11	1	14	0	18	3	16	9	2	0	1	4	3	7	1	1	1	0	0	9	12	2	1	0	8	4	22	0	8	1
OTU_576	0	0	0	1	0	0	0	1	35	1	5	5	22	11	1	0	0	1	4	0	0	10	0	3	0	2	1	5	0	13	7	1	0	0	0	8	2	0	1	2	3	0	4	2	0	5	2	1	0
OTU_9975	0	5	3	11	0	1	1	11	3	2	71	15	6	14	4	0	0	1	7	3	0	7	2	18	1	9	2	7	5	0	2	0	0	1	3	7	2	0	9	1	8	15	15	6	9	41	6	19	0
OTU_324	0	0	0	1	0	0	0	1	23	0	4	7	13	8	1	0	0	2	1	0	0	5	3	1	0	4	0	6	2	7	1	2	2	2	0	4	0	1	0	0	3	5	27	5	5	2	2	1	0
OTU_1597	15	13	21	12	11	15	20	9	29	0	0	0	1	7	4	4	3	35	1	13	10	7	9	18	12	20	18	27	0	2	5	3	0	6	2	1	0	0	1	5	2	2	0	0	22	9	18	20	14
OTU_220	2	8	3	6	0	1	1	5	17	6	0	0	0	0	7	13	2	37	4	5	0	1	3	13	26	13	18	0	0	2	5	15	4	5	2	4	2	0	0	0	0	0	0	3	25	5	1	4	1
OTU_1082	0	15	1	14	0	1	0	14	35	9	18	22	3	1	10	23	4	2	2	20	0	15	2	14	1	9	2	1	3	0	2	1	1	0	25	2	0	2	3	1	7	5	0	1	11	25	1	15	2
OTU_129	3	4	2	2	11	76	1	0	1	0	0	0	2	0	0	0	0	1	0	13	6	0	0	0	3	1	1	0	0	0	0	0	0	0	0	0	1	0	0	0	0	0	0	0	0	0	0	22	11
OTU_645	5	7	6	2	4	4	4	3	5	39	15	65	3	39	0	0	16	3	3	4	0	15	11	0	2	1	3	0	5	2	1	5	0	3	2	2	0	0	11	14	0	1	0	33	17	7	12	4	10
OTU_1033	20	0	1	0	2	0	0	0	0	0	0	0	1	6	0	0	0	17	0	1	22	0	0	0	16	0	17	0	0	0	0	0	0	0	0	3	0	0	0	0	0	0	0	0	0	0	30	0	65
OTU_518	0	5	0	18	2	7	0	4	17	19	0	0	125	27	2	22	10	0	2	6	0	13	0	16	0	17	1	0	0	0	0	3	0	0	5	0	55	0	2	0	0	0	0	0	0	36	0	1	0
OTU_275	2	0	0	2	0	0	0	4	0	5	0	0	2	7	10	18	10	0	4	1	0	9	24	2	2	2	2	3	8	10	0	48	2	14	2	8	0	45	1	0	0	3	2	0	0	5	2	0	1
OTU_9186	17	13	13	10	6	6	6	7	3	16	7	10	5	6	32	6	18	8	2	3	4	12	9	10	19	7	15	7	0	5	8	2	3	5	0	2	1	1	17	6	4	4	0	4	3	7	7	2	2
OTU_1130	8	0	8	0	8	0	2	0	1	0	0	0	2	19	8	0	1	55	3	1	32	0	8	2	50	2	47	0	0	8	0	3	0	1	0	3	0	0	1	18	0	8	1	4	3	0	33	0	22
OTU_9707	11	18	9	27	10	31	12	29	7	0	0	0	2	3	0	0	0	9	0	50	12	4	2	17	4	26	15	11	0	0	1	1	0	1	0	0	11	0	0	0	0	2	1	0	2	17	15	55	15
OTU_909	5	9	5	9	4	6	10	7	5	11	5	12	32	38	0	1	6	3	1	5	3	9	10	0	14	8	8	5	9	0	7	4	0	4	0	0	5	0	12	24	1	3	2	10	7	1	0	5	2
OTU_881	3	19	1	14	1	8	0	20	11	14	1	0	40	4	5	8	2	1	0	7	1	3	1	30	1	20	1	1	4	0	4	1	24	0	23	1	0	0	0	0	1	1	1	1	1	7	0	4	0
OTU_8490	1	1	4	2	7	6	7	3	1	2	1	1	1	4	6	2	4	2	1	4	6	0	5	4	1	13	4	6	1	0	3	2	1	0	0	1	5	155	4	2	0	0	49	5	1	1	1	6	4
OTU_1102	8	9	10	5	11	35	4	11	18	6	0	0	11	9	5	2	0	22	2	12	11	6	4	1	1	1	1	5	0	0	4	3	0	1	2	5	12	0	7	1	29	15	0	6	2	14	16	21	20
OTU_8458	18	16	9	8	5	6	32	29	2	6	0	1	1	28	4	9	11	3	5	5	2	7	13	21	12	12	15	11	1	7	4	4	0	1	0	0	7	3	9	11	4	4	2	5	2	3	3	2	1
OTU_1170	0	0	0	0	0	0	0	0	13	0	3	6	6	22	0	0	0	5	13	0	1	9	5	1	0	1	1	0	0	2	1	0	0	1	0	1	0	0	0	3	0	1	6	10	2	18	9	2	3
OTU_595	0	0	0	0	0	0	0	0	0	82	0	0	0	0	13	24	17	3	3	0	0	0	0	1	1	1	1	2	0	0	0	0	9	5	2	0	0	0	1	1	2	0	1	0	0	0	0	1	0
OTU_9697	15	8	15	13	10	2	20	18	3	2	0	3	1	25	11	3	6	10	6	6	2	20	24	11	16	12	8	13	0	4	2	5	1	1	0	3	4	0	14	14	4	9	4	3	4	4	4	2	1
OTU_8469	0	20	0	4	11	19	0	1	3	4	3	13	0	2	8	11	9	0	6	44	5	5	0	6	2	4	1	0	0	8	3	11	3	4	0	1	0	0	2	2	8	5	14	7	1	10	1	67	7
OTU_166	0	1	0	1	0	1	0	1	2	15	0	0	0	0	1	3	2	0	1	2	0	0	1	0	0	1	0	0	5	4	4	11	7	2	10	3	0	0	0	0	0	0	0	0	0	0	0	0	0
OTU_232	3	2	0	2	0	0	8	2	6	15	5	17	0	1	0	5	4	3	36	3	0	14	11	3	4	4	2	0	2	3	14	2	4	6	3	6	35	2	11	8	6	30	6	19	1	4	5	0	3
OTU_304	10	12	17	7	26	11	7	4	5	2	0	0	0	0	8	1	1	5	2	19	22	1	10	6	21	5	7	6	1	2	1	4	0	0	0	0	1	0	2	10	0	2	0	8	6	2	2	5	16
OTU_3414	1	2	2	1	0	1	0	0	4	3	4	13	0	0	3	1	2	14	4	1	1	0	2	0	2	1	1	8	1	0	4	2	1	4	0	6	17	1	9	5	43	222	1	6	2	0	3	0	2
OTU_2867	0	3	2	3	32	16	3	2	0	3	3	1	4	1	7	1	8	0	6	7	4	6	2	4	0	4	0	0	0	6	5	0	1	0	1	5	20	0	16	30	3	3	3	40	1	8	2	16	4
OTU_2298	1	6	0	4	9	33	0	2	79	0	6	0	1	0	3	4	3	3	0	36	5	6	0	8	1	10	0	5	2	0	11	0	3	2	15	7	1	34	6	0	0	0	8	4	3	3	0	5	0
OTU_111	0	0	0	0	0	1	0	0	0	0	7	6	0	0	1	0	0	0	0	0	4	1	0	1	0	0	0	0	1	0	0	0	0	0	0	0	0	0	0	0	0	0	0	1	1	0	1	0	0
OTU_571	1	10	2	14	25	23	4	27	1	11	0	2	2	0	1	8	28	2	4	6	4	15	3	22	0	19	2	11	7	4	2	0	0	2	2	1	1	0	11	6	0	0	0	4	1	4	1	8	0
OTU_565	17	4	10	0	13	3	4	0	0	0	0	0	0	0	1	0	0	18	1	23	248	0	4	2	14	1	13	7	0	0	0	0	0	1	0	1	31	0	3	0	0	0	0	0	1	0	3	4	8
OTU_60	1	2	2	1	0	0	0	0	0	4	0	0	0	1	15	20	2	1	3	0	0	0	0	1	4	1	0	4	6	0	1	0	0	3	97	251	0	0	6	2	0	0	8	1	0	0	0	0	0
OTU_1079	2	11	2	15	1	7	5	22	10	9	1	0	9	11	3	8	3	6	0	11	3	17	11	23	1	36	7	0	2	3	5	5	6	1	5	1	0	1	2	0	8	2	1	3	1	17	3	11	1
OTU_250	10	10	9	7	10	20	30	47	0	10	1	1	2	0	4	11	4	1	19	23	11	6	4	2	1	3	2	7	0	7	4	1	1	1	0	0	28	7	50	28	0	0	3	2	0	0	0	1	1
OTU_1569	7	12	9	8	5	10	12	17	8	4	0	1	3	2	3	6	12	2	8	4	3	20	18	6	7	11	3	7	0	5	17	7	2	0	0	7	2	1	8	5	6	4	3	7	3	5	7	17	5
OTU_1250	3	16	2	51	1	5	2	26	14	13	0	1	1	2	9	32	3	0	0	6	4	10	3	30	3	20	7	3	0	1	8	13	2	1	7	2	9	0	0	0	0	0	0	0	2	24	9	16	0
OTU_218	9	29	23	5	8	16	15	14	3	0	0	0	7	7	2	0	1	2	2	48	20	2	2	3	3	6	0	18	0	0	2	1	0	0	0	1	31	0	0	0	0	1	0	0	10	3	8	33	20
OTU_269	0	0	2	5	0	0	2	7	1	9	82	25	0	0	0	0	5	1	3	2	0	20	3	4	0	1	0	2	0	5	32	7	8	4	1	6	3	1	7	4	3	0	1	0	3	1	1	0	0
OTU_46	7	15	3	11	9	21	5	10	17	8	2	1	4	5	1	11	6	3	1	20	5	10	3	6	0	7	3	5	0	0	32	1	1	1	0	9	24	2	3	2	7	0	0	1	4	14	3	30	6
OTU_108	3	10	3	12	0	8	4	21	15	10	0	0	6	13	10	6	5	1	2	15	5	14	26	10	10	8	8	0	2	0	1	0	0	0	2	5	0	0	4	2	17	11	0	1	12	9	28	19	5
OTU_2849	6	0	5	2	0	0	16	9	0	2	0	0	0	0	0	1	0	0	56	0	0	27	65	0	4	1	8	11	0	6	0	0	0	0	0	0	0	0	1	2	0	1	0	0	0	0	10	0	1
OTU_306	13	8	15	9	2	3	5	7	4	16	0	3	0	1	10	4	39	13	1	1	5	4	4	5	14	6	13	13	7	1	0	8	0	13	0	2	7	0	0	1	1	1	0	10	35	1	4	2	2
OTU_1101	1	2	3	3	23	17	2	2	7	2	1	4	6	24	15	2	37	3	5	5	18	3	3	3	6	11	6	0	1	0	1	0	0	1	0	2	2	2	5	11	0	0	3	13	3	0	3	3	0
OTU_917	2	0	0	0	0	0	1	0	1	18	1	0	0	1	15	16	46	0	2	0	7	1	0	0	1	0	2	0	41	0	0	0	52	1	66	6	23	0	0	0	2	1	0	1	3	0	1	0	0
OTU_308	0	0	2	0	0	1	0	0	0	0	5	5	7	8	0	0	0	1	2	1	3	1	0	3	1	5	0	12	56	0	1	0	1	0	0	3	0	14	2	0	2	3	0	1	0	0	0	0	0
OTU_361	3	7	1	9	3	20	2	17	14	9	2	1	6	2	2	7	6	3	1	20	3	6	1	5	0	8	2	0	2	0	72	2	9	1	1	8	0	0	7	7	10	2	0	2	5	10	3	25	7
OTU_7097	8	5	4	8	0	4	5	10	14	2	5	3	5	7	1	1	0	4	8	12	0	9	1	4	1	4	1	2	0	5	2	0	15	26	1	2	6	1	50	11	8	2	0	4	5	8	4	2	0
OTU_9728	14	13	14	11	9	4	15	13	4	3	1	0	1	18	10	4	5	3	8	4	2	14	16	12	7	4	14	6	2	8	2	4	2	0	1	3	3	0	23	14	5	8	0	6	2	4	6	2	4
OTU_1979	1	15	0	12	0	7	0	14	11	13	0	0	15	3	6	5	3	0	0	4	1	5	1	22	0	22	2	6	0	0	0	0	16	0	7	0	0	2	0	0	3	0	0	1	0	6	1	3	0
OTU_1109	3	36	2	42	1	5	0	10	5	6	0	0	2	1	8	16	0	0	0	17	3	14	1	48	1	27	5	7	0	0	2	3	2	0	5	3	0	1	0	0	0	0	0	0	1	20	0	23	0
OTU_485	82	1	18	1	37	15	4	0	0	0	0	3	1	6	0	0	0	5	6	3	27	0	4	0	8	1	8	0	0	1	1	0	0	0	0	0	0	0	0	0	0	1	0	0	23	0	27	2	29
OTU_256	6	2	0	4	23	8	3	5	19	1	2	13	0	4	6	1	19	1	2	7	13	0	6	4	7	8	8	3	6	1	4	1	3	0	1	4	1	6	10	11	0	3	13	3	1	1	1	2	4
OTU_9423	1	0	0	0	6	0	3	0	0	0	3	39	0	1	11	0	7	0	6	0	5	0	4	0	1	0	1	2	13	12	3	1	0	2	0	1	1	0	2	18	0	5	11	19	1	0	0	0	3
OTU_5114	0	2	0	2	0	0	0	0	4	3	15	4	5	11	0	0	6	0	22	1	0	8	5	9	1	1	1	1	5	11	5	0	1	3	0	7	0	4	22	4	6	2	0	2	0	18	9	21	0
OTU_1018	8	6	6	20	3	4	12	15	5	2	0	1	3	0	10	4	2	8	0	4	2	2	2	32	5	15	8	8	5	1	0	14	2	28	4	2	3	3	2	5	0	12	8	2	11	2	5	1	0
OTU_773	10	0	7	0	4	3	13	0	1	0	0	0	0	1	11	0	2	23	2	13	76	0	4	0	8	0	13	12	0	4	1	5	0	1	0	1	0	0	2	3	0	0	0	0	11	2	41	11	69
OTU_547	0	3	0	3	1	2	0	2	7	8	30	2	5	1	1	3	4	0	5	5	0	25	0	12	0	2	0	0	1	4	16	14	8	0	5	5	0	0	2	13	7	0	0	1	0	16	0	10	0
OTU_339	1	1	4	0	0	1	1	3	17	6	2	4	0	0	6	3	7	0	0	2	0	17	3	9	0	0	1	4	1	9	40	10	0	1	1	5	0	2	3	6	0	0	0	2	7	4	3	3	1
OTU_833	9	11	11	7	0	0	7	17	5	1	0	0	0	0	5	8	2	5	3	0	0	3	2	0	6	2	2	23	0	0	0	3	0	1	0	1	0	0	0	0	0	0	0	17	18	2	9	4	3
OTU_771	0	4	0	1	0	0	1	7	11	3	0	0	56	9	1	10	1	0	0	0	0	2	0	11	0	19	0	0	2	0	0	0	3	0	4	3	0	0	0	0	0	0	0	3	1	8	0	3	0
OTU_741	2	15	1	4	2	18	2	1	1	0	0	0	3	2	0	0	0	0	0	65	8	0	0	9	1	6	3	3	1	0	0	0	0	0	1	0	14	0	0	0	0	0	0	0	0	0	0	21	6
OTU_835	3	7	11	4	7	1	2	3	0	3	2	8	0	0	6	1	17	0	1	22	8	48	75	3	1	5	5	1	0	1	0	0	0	0	0	1	15	1	0	4	0	0	0	11	0	1	1	0	0
OTU_707	0	2	1	3	0	1	3	8	9	4	1	0	23	1	0	15	1	1	1	0	1	2	0	8	1	13	0	0	4	2	0	0	1	0	3	2	0	0	2	0	2	0	0	0	2	3	0	0	0
OTU_1340	3	1	2	3	0	0	2	5	0	0	5	4	3	1	1	2	0	2	14	3	0	10	1	2	1	1	1	14	0	0	4	1	8	10	0	2	0	7	27	3	9	2	49	4	0	12	2	8	0
OTU_505	23	0	35	0	74	6	12	2	0	0	0	0	0	0	0	0	0	4	0	3	17	0	0	0	4	0	3	0	0	0	0	0	0	0	0	0	0	0	0	0	0	0	0	0	0	0	12	1	72
OTU_167	1	0	0	1	0	0	0	3	0	0	66	2	56	7	0	0	0	0	6	20	2	42	1	35	2	10	5	0	6	0	6	0	1	0	0	5	0	1	0	0	1	0	1	0	0	45	2	14	0
OTU_6405	1	9	0	1	3	12	0	12	5	4	2	6	7	2	1	3	4	0	1	14	4	14	1	9	0	6	0	11	1	5	7	6	2	0	1	4	6	0	2	25	7	2	0	2	0	6	0	16	4
OTU_875	0	1	0	6	0	0	0	7	0	16	53	3	1	0	0	0	1	2	3	3	0	21	1	2	0	0	1	1	0	2	30	3	13	1	2	14	7	0	3	0	15	0	0	0	0	2	0	0	0
OTU_500	1	0	0	0	1	2	1	5	1	2	1	0	0	0	3	1	1	0	0	2	2	1	0	0	4	0	4	11	10	2	0	13	4	30	6	30	0	0	0	0	0	4	2	2	0	0	0	1	0
OTU_78	0	4	0	0	4	3	0	9	1	2	6	1	6	1	1	4	0	1	1	6	1	20	1	10	0	9	1	0	4	1	13	2	7	1	2	0	1	0	2	6	2	1	1	6	1	10	0	21	3
OTU_954	0	3	1	7	0	1	0	9	15	12	18	4	6	3	2	28	0	0	1	15	0	8	1	5	0	9	0	0	3	0	2	6	0	0	51	2	2	1	4	1	41	5	0	0	0	13	0	11	0
OTU_531	0	0	0	0	0	0	2	0	0	0	0	2	0	0	0	0	4	0	2	0	0	0	1	1	0	0	0	6	0	2	0	0	0	0	0	0	31	249	0	3	0	16	32	0	0	0	1	0	7
OTU_662	1	7	1	6	1	5	0	1	5	26	0	0	0	0	5	22	22	3	1	0	0	4	0	42	8	33	7	0	0	0	1	0	0	0	0	0	0	0	31	8	0	0	0	0	2	0	0	0	0
OTU_1243	5	8	0	4	0	3	0	7	7	7	1	1	1	1	5	3	0	14	0	2	2	1	2	4	5	4	1	5	8	0	0	9	8	34	13	44	14	0	1	0	6	13	3	1	11	3	3	8	1
OTU_245	0	0	0	0	0	0	0	0	0	0	0	0	0	0	0	0	0	0	0	0	0	0	0	0	0	0	0	0	0	0	0	0	0	0	0	0	0	0	0	0	0	0	0	0	0	0	0	0	0
OTU_1662	1	11	6	13	0	3	1	6	10	4	2	2	1	3	3	8	2	6	2	5	1	11	4	5	1	8	1	14	11	0	3	9	9	26	19	26	3	0	0	1	2	7	1	2	3	4	4	3	0
OTU_252	48	4	43	5	41	14	25	3	1	0	0	0	0	7	2	0	0	34	0	5	22	0	2	2	16	3	8	6	0	0	0	0	0	1	0	0	22	0	0	0	0	0	0	0	1	1	25	5	30
OTU_541	0	0	0	0	0	0	0	0	0	0	7	22	0	3	0	1	0	0	31	0	0	0	0	0	0	0	0	17	9	15	19	2	10	8	0	14	3	2	10	7	0	3	0	4	0	0	0	0	0
OTU_536	0	6	0	10	0	5	0	6	7	25	1	0	30	2	1	13	0	0	0	5	1	5	0	14	0	13	1	0	1	0	0	0	9	0	6	1	0	0	0	0	2	0	0	1	1	3	1	4	0
OTU_1098	1	7	1	7	0	8	0	6	8	11	5	2	8	15	8	25	4	2	1	2	2	11	1	9	1	6	0	4	2	2	9	15	6	0	13	6	1	1	4	4	34	6	0	3	0	4	1	19	5
OTU_9639	10	6	8	6	8	8	4	6	4	7	0	0	1	3	16	5	5	8	5	7	2	4	11	7	12	11	8	1	2	4	0	15	5	5	1	2	4	0	9	6	7	2	1	7	5	5	11	8	3
OTU_112	0	0	0	0	0	0	0	0	0	0	5	4	7	0	0	0	2	0	5	1	0	1	2	1	0	1	0	0	1	4	27	0	31	4	0	4	0	0	5	8	0	0	5	2	0	0	1	0	0
OTU_2032	1	4	1	3	0	1	1	7	7	3	2	1	3	8	5	13	1	1	1	3	1	5	3	13	1	28	3	8	2	4	3	0	0	0	1	3	2	2	2	2	1	1	2	11	2	5	2	1	1
OTU_3392	4	1	3	3	4	1	1	3	1	4	0	4	2	8	16	5	8	2	0	5	5	4	6	7	9	6	4	12	2	0	0	5	0	0	5	19	7	35	0	1	1	12	1	0	2	1	3	6	1
OTU_1020	1	6	1	5	2	27	0	1	95	1	6	0	1	0	3	2	2	0	0	24	1	11	0	6	0	13	0	1	1	5	7	1	3	3	15	5	0	7	3	3	0	0	6	2	2	2	0	5	0
OTU_762	0	0	0	3	0	1	1	3	9	1	0	0	0	1	2	1	0	13	1	2	1	0	0	1	7	3	6	19	5	0	0	18	2	5	4	5	1	0	1	0	0	0	1	0	1	103	16	37	7
OTU_27	2	15	3	15	1	11	2	17	11	15	0	1	9	4	1	9	4	1	3	15	3	18	3	18	0	22	2	6	0	1	1	8	4	2	1	0	3	0	0	0	1	0	0	0	1	9	3	9	1
OTU_79	0	0	0	0	0	0	0	0	1	2	3	0	0	0	0	1	1	0	0	0	0	0	0	0	0	0	0	0	1	41	16	1	6	0	0	4	0	0	0	0	0	0	0	0	0	0	0	0	0
OTU_1623	3	4	0	14	1	0	9	33	17	1	0	0	30	50	27	28	0	1	0	0	0	6	0	6	3	6	8	0	0	1	1	0	0	0	1	1	0	0	3	0	0	1	0	0	11	15	17	2	0
OTU_286	0	0	0	0	0	0	0	0	0	0	0	0	0	0	0	0	0	0	0	0	0	0	0	0	0	0	0	0	0	0	0	0	0	0	0	0	0	0	0	0	0	0	0	0	0	0	0	0	0
OTU_453	0	1	1	0	18	13	1	0	4	3	0	1	0	0	2	1	3	0	0	51	22	0	1	3	0	1	0	2	0	4	7	0	2	0	0	0	0	0	5	13	0	0	1	5	2	0	0	7	3
OTU_312	3	21	7	9	11	9	4	4	4	6	1	2	5	2	8	7	4	0	2	11	5	1	3	1	2	1	6	5	0	0	4	3	2	0	0	1	3	0	1	4	4	1	0	7	2	7	3	16	9
OTU_88	20	4	19	1	39	4	24	1	4	0	0	12	2	7	0	0	1	65	0	11	19	1	16	1	8	1	11	4	0	1	0	0	0	1	0	2	0	0	5	7	1	7	2	3	15	0	10	2	9
OTU_982	0	0	0	0	1	0	0	0	0	98	0	0	0	0	7	27	11	0	1	0	0	2	0	1	1	0	0	0	2	0	3	1	7	1	1	3	0	2	1	0	0	0	0	0	0	1	1	0	0
OTU_49	0	2	0	2	0	2	0	3	11	5	16	2	2	0	1	7	1	1	3	0	0	7	0	10	0	16	0	6	0	1	69	2	42	1	0	8	0	0	5	0	4	1	0	0	0	9	2	5	0
OTU_584	9	4	15	9	5	1	9	4	2	0	0	0	0	0	6	2	1	2	25	4	5	4	6	5	13	2	20	9	0	1	5	2	0	9	0	1	0	1	28	49	0	5	0	24	4	4	10	0	3
OTU_489	31	7	15	7	2	1	16	4	1	0	0	0	0	7	2	0	1	8	0	3	8	0	4	9	73	13	60	15	0	0	0	0	0	4	1	6	0	1	0	0	1	0	0	0	2	2	11	0	4
OTU_3860	15	5	9	8	0	0	9	3	0	6	0	0	0	0	15	4	14	1	1	2	4	11	16	2	18	2	11	13	57	0	1	5	1	20	1	7	1	2	0	2	0	1	0	0	3	0	1	1	0
OTU_20	1	5	5	2	0	0	0	3	13	3	0	0	0	0	6	7	6	20	4	0	1	1	1	3	8	2	10	28	0	0	0	8	0	3	1	7	27	0	0	0	1	2	0	7	26	2	3	0	2
OTU_1235	1	0	0	1	1	6	1	0	0	0	16	27	0	0	0	1	0	0	1	2	0	5	2	0	3	0	0	0	0	0	1	0	2	14	1	1	1	7	5	2	0	1	27	0	0	4	1	6	1
OTU_6170	20	8	5	33	2	7	15	23	8	0	0	0	7	25	4	5	1	2	1	0	2	5	11	1	5	2	2	2	0	0	1	21	0	0	2	5	0	0	0	0	3	3	0	1	8	23	41	8	1
OTU_89	0	8	0	17	0	5	0	11	4	66	0	0	8	2	4	23	10	0	1	0	0	17	5	9	0	6	0	0	6	0	0	4	5	1	5	0	0	0	0	0	5	0	0	0	1	15	0	6	0
OTU_25	0	0	0	3	0	0	1	8	3	0	0	1	0	0	0	0	0	1	0	0	0	47	22	6	4	6	1	5	0	0	0	0	0	0	0	0	0	0	1	0	0	0	0	0	0	1	2	0	0
OTU_383	3	2	0	13	1	8	1	4	2	4	0	0	2	10	9	13	2	0	1	24	19	6	7	5	9	3	3	3	3	4	1	14	0	2	2	4	0	18	0	0	0	3	1	0	2	1	11	2	3
OTU_2125	1	7	0	9	0	6	3	8	9	17	2	2	6	14	2	12	3	0	1	4	2	12	2	5	0	3	0	5	3	2	7	18	3	0	11	3	0	4	4	1	23	9	0	4	1	3	0	10	1
OTU_744	58	5	34	2	29	4	38	0	0	0	0	0	0	0	2	0	2	6	0	3	49	1	25	0	34	0	22	2	0	0	0	0	0	1	0	1	0	0	0	0	0	0	0	0	0	0	16	0	2
OTU_343	1	1	0	3	0	1	0	3	3	0	0	2	5	6	1	11	0	0	0	0	1	0	0	2	0	2	0	0	6	5	1	0	4	0	2	3	0	0	1	0	5	2	0	0	0	4	1	0	0
OTU_851	15	5	5	21	2	5	11	15	3	1	0	0	1	0	0	5	3	1	1	8	5	5	4	20	3	21	12	0	3	0	0	7	3	13	2	3	0	14	1	0	2	1	10	1	5	7	2	3	2
OTU_9706	13	5	11	6	7	3	15	10	2	4	0	9	1	11	4	2	9	4	5	5	0	6	13	9	11	6	8	9	2	6	1	4	1	1	3	1	6	0	2	8	2	8	0	11	5	4	1	2	4
OTU_353	0	14	0	14	2	4	1	13	7	10	0	0	23	4	3	7	0	0	0	6	2	3	2	19	2	19	4	0	0	0	4	1	9	1	7	0	3	0	1	1	2	0	0	0	2	9	3	3	1
OTU_3910	0	22	1	7	0	10	1	8	2	6	4	0	4	0	0	2	0	2	0	4	1	1	0	5	0	8	1	1	0	0	11	2	7	0	6	2	9	0	2	0	3	0	0	0	1	3	0	11	0
OTU_2363	0	0	1	0	0	0	0	0	0	0	0	0	1	7	1	0	0	0	0	1	1	0	0	1	0	1	0	0	2	0	0	0	0	0	0	0	0	0	0	0	1	2	0	0	1	0	0	0	0
OTU_855	3	3	2	1	4	2	2	7	4	1	0	4	0	3	3	2	1	1	1	1	2	2	4	2	1	4	2	8	1	3	2	0	0	0	0	0	0	102	3	5	0	2	40	2	2	1	1	4	3
OTU_380	0	0	0	2	0	0	0	3	4	10	21	3	0	0	1	1	0	2	3	0	0	21	1	1	0	1	0	7	0	9	77	7	4	2	0	12	2	0	6	0	0	0	2	1	1	0	2	0	1
OTU_9748	1	6	7	2	12	17	0	6	4	3	2	1	14	6	7	15	1	2	0	8	4	3	2	0	3	2	0	0	1	2	7	9	2	0	6	2	24	0	0	0	2	3	0	1	6	3	2	3	2
OTU_178	1	2	2	0	0	0	3	2	0	8	0	0	0	0	7	5	7	0	3	0	0	4	10	0	0	0	0	13	0	0	30	1	0	0	0	2	0	0	153	92	0	0	0	0	0	2	9	1	0
OTU_2111	9	9	7	13	3	1	9	9	9	3	1	3	5	4	6	10	5	0	0	1	3	1	5	4	2	3	3	10	2	3	6	13	1	3	4	2	1	3	0	3	1	1	1	3	1	9	4	9	5
OTU_1136	0	1	0	0	0	0	0	1	1	0	16	0	224	10	0	2	0	0	0	0	0	2	0	2	0	1	0	0	1	0	0	0	2	0	1	3	0	0	0	0	1	0	0	0	0	30	1	12	0
OTU_4974	1	10	1	12	0	3	2	9	6	0	0	0	9	9	13	20	1	2	0	8	6	7	7	23	17	9	13	2	0	0	0	0	0	0	1	0	0	1	1	0	0	0	0	0	23	9	4	29	5
OTU_1997	0	0	0	1	0	0	0	0	0	8	6	9	1	0	1	0	7	0	36	0	0	1	1	3	1	0	1	7	0	43	17	2	19	33	0	5	2	4	2	0	0	0	0	1	0	0	0	0	0
OTU_198	19	0	8	0	12	1	2	0	0	0	0	0	0	6	1	0	0	15	0	0	15	0	0	0	7	0	11	0	0	0	0	0	0	0	0	1	1	0	0	0	0	1	0	0	0	0	41	0	74
OTU_4097	1	3	0	10	0	0	1	13	6	8	0	0	11	4	0	6	1	0	0	5	1	1	0	12	0	6	0	0	3	0	3	1	26	0	16	0	0	0	1	0	3	0	0	0	2	5	0	2	1
OTU_652	3	6	4	6	0	1	3	7	13	6	0	0	0	0	8	7	7	24	1	1	0	1	3	0	1	3	2	6	3	0	1	14	5	20	2	1	2	2	1	0	0	1	1	20	28	26	13	16	12
OTU_7348	1	1	1	1	4	8	0	2	0	0	0	1	0	0	3	1	0	4	1	0	1	0	0	0	0	0	0	31	0	0	0	2	0	0	0	0	46	0	8	5	98	35	0	0	1	0	1	0	2
OTU_787	0	10	6	10	3	2	2	7	0	1	1	0	0	1	2	0	3	5	1	1	0	26	3	2	0	3	1	18	0	0	11	0	0	1	0	0	0	0	8	20	0	0	0	23	2	2	0	0	1
OTU_222	0	0	3	0	7	0	0	1	0	0	0	0	0	0	0	0	0	3	0	7	65	0	0	0	0	0	0	0	0	0	1	0	0	0	0	0	0	0	1	0	0	0	0	0	3	1	38	23	199
OTU_1403	0	0	1	2	0	1	0	2	0	8	87	14	0	1	0	0	2	0	2	1	1	17	1	3	0	0	0	8	0	4	21	7	10	2	2	5	1	0	6	0	11	0	0	0	1	3	0	0	0
OTU_602	0	0	0	3	0	2	0	2	7	2	5	2	9	1	4	4	2	0	5	0	0	6	2	6	0	4	0	4	6	3	2	1	1	0	0	1	1	0	4	12	0	0	0	3	0	12	0	3	0
OTU_63	0	0	0	2	0	0	0	0	1	13	14	3	0	0	1	1	4	1	6	0	0	2	1	2	0	0	0	0	0	14	45	0	27	1	0	10	3	0	2	1	0	0	1	1	0	2	0	0	1
OTU_9995	5	8	5	6	1	4	14	12	2	5	3	3	1	3	2	4	5	1	13	6	0	21	24	8	5	8	6	4	0	8	5	2	3	0	0	3	4	1	8	12	6	8	0	9	3	5	4	2	4
OTU_6911	13	10	15	8	10	2	17	12	7	1	0	0	3	9	1	0	3	1	0	3	2	9	1	20	1	14	11	6	1	0	1	0	0	0	0	1	0	0	1	0	1	1	0	6	3	3	9	4	6
OTU_503	0	0	0	0	0	0	0	1	0	0	50	1	70	12	1	1	1	0	1	6	0	18	0	4	0	3	0	0	0	0	4	0	0	0	0	6	0	0	0	0	4	0	0	0	0	97	3	20	0
OTU_158	1	0	0	0	0	0	2	0	7	2	0	0	0	11	4	0	0	114	0	2	2	0	1	1	1	0	4	16	0	0	1	0	0	0	0	1	0	0	0	0	14	24	0	0	8	8	38	2	43
OTU_1693	4	10	10	11	2	6	6	15	4	22	3	3	1	3	11	8	9	0	0	5	4	7	3	13	1	23	6	0	1	0	14	0	10	0	0	1	1	0	1	1	1	0	0	5	3	3	3	5	0
OTU_261	3	13	2	22	0	1	6	11	29	1	0	0	0	0	5	3	0	44	5	5	1	2	1	4	8	5	9	0	0	0	1	3	0	0	4	3	0	0	1	1	3	0	0	0	19	1	1	0	0
OTU_821	0	0	3	0	0	0	1	0	0	0	0	0	0	0	4	0	1	5	0	0	0	0	0	0	0	0	0	138	0	2	0	0	0	0	0	0	0	1	0	0	0	0	3	0	1	0	0	0	0
OTU_758	24	0	44	0	15	1	114	2	1	0	0	0	0	0	1	0	2	9	0	5	67	0	2	0	2	0	2	0	0	0	0	0	0	0	0	0	0	0	0	1	0	0	0	0	0	0	7	2	31
OTU_289	0	0	1	0	0	0	0	0	14	0	3	14	8	6	0	0	0	6	3	0	1	4	2	0	0	1	1	0	4	1	1	0	0	0	1	0	0	1	1	1	0	1	11	5	2	3	3	0	0
OTU_736	6	18	7	6	1	9	0	14	19	3	0	0	14	18	2	2	5	7	0	20	15	4	3	5	8	8	6	18	3	0	0	1	0	0	0	1	2	0	1	1	8	3	0	0	5	4	9	11	2
OTU_748	9	25	17	44	6	21	12	42	3	0	0	0	1	3	0	0	0	14	2	14	11	4	6	2	7	3	3	8	0	0	0	0	0	0	0	1	0	1	2	0	0	0	0	0	5	5	4	14	6
OTU_1578	1	1	3	0	6	7	4	4	0	3	1	4	2	6	12	4	3	3	0	6	5	1	5	2	10	4	4	1	0	0	0	7	0	0	5	13	2	53	1	1	0	4	0	0	3	0	3	5	9
OTU_136	0	2	0	2	0	1	1	0	12	0	2	0	9	4	1	12	3	1	2	3	0	3	1	10	0	12	1	2	9	2	12	1	5	2	0	0	5	1	3	0	0	1	4	4	0	3	4	2	0
OTU_976	0	1	0	0	0	0	0	1	0	54	0	0	0	0	11	8	20	0	2	0	0	2	2	1	0	3	0	0	0	0	0	0	3	0	0	0	0	1	0	0	0	0	0	0	0	0	0	1	0
OTU_36	0	1	1	2	0	0	0	2	0	9	86	7	0	0	0	0	0	1	6	0	0	14	1	1	0	1	0	1	0	5	37	7	6	0	1	9	3	0	5	0	4	1	0	0	1	0	0	0	0
OTU_459	1	6	1	2	0	10	1	3	6	5	0	0	4	3	4	29	0	0	0	7	0	8	0	2	0	1	0	0	1	1	7	3	8	0	5	4	0	1	1	0	5	2	0	0	1	7	1	3	0
OTU_160	0	1	0	5	0	0	1	8	9	6	1	0	17	1	2	50	0	1	1	0	1	0	0	10	0	24	0	1	14	0	0	0	1	0	3	3	0	0	0	0	1	0	0	1	0	3	0	0	0
OTU_705	21	0	14	0	6	0	8	1	0	0	0	0	0	3	3	0	0	12	0	0	88	0	0	0	6	0	2	0	0	0	0	0	0	0	0	1	0	0	0	0	0	0	0	0	8	0	29	1	81
OTU_6755	0	2	0	2	4	1	1	1	4	4	9	3	4	1	6	6	1	3	5	4	1	2	0	5	2	7	1	2	1	2	38	2	18	10	2	3	2	17	23	9	0	8	18	11	0	8	0	3	1
OTU_162	1	0	0	0	0	0	0	0	2	0	3	1	0	0	0	0	0	0	2	0	0	0	0	0	1	1	0	19	0	5	16	0	1	0	0	8	0	0	25	35	0	0	3	25	1	0	0	0	0
OTU_1407	0	0	1	0	0	0	0	0	5	7	79	19	0	0	0	0	2	0	0	0	0	0	0	0	0	0	0	0	1	0	3	0	0	0	0	3	0	1	2	2	2	5	3	3	3	1	1	0	0
OTU_899	0	11	1	13	2	10	1	3	7	7	1	0	21	4	2	4	0	3	0	7	1	3	0	16	0	19	0	2	2	0	1	0	16	0	7	1	0	0	0	0	3	0	1	0	0	5	0	10	1
OTU_1218	0	0	0	0	1	0	0	1	1	2	6	13	0	0	1	1	4	15	3	0	0	0	0	0	0	0	0	6	2	0	2	1	4	5	0	8	7	0	1	5	32	145	0	1	2	1	1	0	0
OTU_69	3	10	3	6	1	20	4	11	16	7	1	0	9	6	4	4	2	1	0	15	0	6	0	2	0	2	0	1	0	0	29	2	2	0	1	5	0	0	6	5	8	1	0	1	0	12	3	18	5
OTU_298	0	1	1	2	0	0	2	2	1	0	2	0	0	1	0	0	1	5	12	0	1	2	1	0	0	0	1	0	0	0	2	0	0	0	0	1	2	34	10	1	1	0	57	8	5	1	1	1	1
OTU_1268	0	0	0	0	1	0	11	1	0	0	0	0	0	0	0	0	0	0	0	0	4	0	6	0	2	0	4	0	0	0	0	0	1	0	0	5	0	0	0	0	0	0	0	1	0	0	19	1	199
OTU_4349	3	9	1	6	1	1	0	7	5	5	0	0	10	9	1	2	2	0	0	3	2	2	0	4	0	6	1	3	0	0	1	0	6	0	9	2	1	0	0	0	3	0	0	0	0	2	2	2	1
OTU_1152	8	7	17	9	1	0	13	27	4	0	0	3	1	10	0	0	0	2	10	2	2	12	29	1	0	1	0	5	0	0	1	0	0	0	0	0	0	1	0	0	0	0	1	20	1	20	26	15	11
OTU_50	0	4	0	5	0	0	0	2	13	22	3	1	0	2	2	6	1	0	2	1	1	21	4	5	0	2	0	6	2	0	31	27	3	2	1	12	0	0	5	0	9	1	0	0	0	1	1	4	0
OTU_186	0	3	0	25	0	0	0	15	9	21	1	0	3	0	1	13	3	1	3	7	2	17	1	8	1	10	1	5	7	0	0	4	4	0	2	0	0	0	0	0	4	0	0	0	0	17	5	5	0
OTU_154	1	5	3	16	1	19	2	9	1	0	0	0	0	0	2	2	0	0	13	5	1	11	2	34	7	28	9	0	0	0	0	0	3	3	0	1	0	1	3	0	0	0	0	0	0	2	0	0	1
OTU_2267	41	11	48	4	60	15	29	6	3	0	0	0	3	14	0	0	0	0	0	2	4	1	4	5	1	0	4	2	0	0	0	1	0	0	0	0	0	0	0	0	1	1	0	0	3	0	3	1	8
OTU_623	1	3	0	3	0	2	0	7	10	12	5	0	2	1	2	4	1	0	0	1	1	6	0	4	0	8	0	6	2	4	40	5	58	2	1	10	1	1	0	0	3	0	0	0	1	2	1	9	0
OTU_53	18	5	18	1	12	7	3	0	8	0	0	0	0	0	2	2	0	49	4	3	24	0	1	1	10	1	7	0	0	2	0	4	1	0	0	0	33	0	1	1	0	0	0	1	2	2	8	4	8
OTU_657	19	1	8	0	10	5	5	1	0	0	0	0	0	0	6	0	1	37	1	18	75	0	1	0	1	0	2	0	0	8	3	6	0	0	0	1	0	0	4	5	0	0	0	0	13	0	19	7	20
OTU_8487	5	10	4	8	11	5	13	20	0	1	0	0	9	9	4	3	1	0	0	3	0	17	7	12	5	4	2	0	2	0	1	0	0	0	3	2	2	0	0	0	2	5	0	2	8	25	2	3	4
OTU_866	1	0	0	0	1	0	1	0	8	0	0	28	1	5	0	0	0	162	0	2	7	0	3	0	1	0	1	7	0	0	1	0	0	0	0	4	0	0	3	2	4	17	4	3	1	1	8	1	9
OTU_215	2	0	0	0	0	0	0	0	0	2	21	4	0	0	1	5	1	0	1	0	0	0	1	0	0	0	0	1	0	16	16	11	42	4	1	6	5	1	5	13	0	0	13	1	1	0	0	0	0
OTU_2998	0	19	0	14	0	2	0	13	1	27	4	0	15	6	0	4	1	2	0	7	1	1	0	11	0	6	0	0	5	0	1	0	9	0	10	2	0	0	0	0	1	0	0	1	0	2	0	1	0
OTU_755	31	1	25	1	18	2	14	0	2	0	0	0	0	2	3	0	0	26	0	2	33	0	0	3	28	0	13	0	0	0	0	0	0	0	0	0	1	0	0	0	0	2	0	1	1	0	21	1	41
OTU_1539	2	0	0	0	0	0	0	0	10	5	1	3	0	0	3	1	2	1	4	4	0	7	1	1	0	2	0	1	0	9	37	16	1	0	0	7	0	0	3	9	0	0	0	3	3	3	0	0	0
OTU_617	0	0	0	0	0	0	0	0	0	0	1	0	0	0	0	0	0	0	28	0	0	0	2	0	0	0	0	0	0	0	0	0	0	0	0	1	4	0	7	6	0	0	0	135	2	0	0	0	0
OTU_1825	2	3	5	11	2	13	6	12	2	2	0	0	4	8	7	10	0	0	0	15	5	3	4	12	15	4	18	0	0	0	0	1	0	0	1	2	3	0	0	0	0	0	0	2	4	7	9	14	1
OTU_173	0	0	0	0	0	0	0	0	1	1	38	5	0	0	0	0	0	1	0	0	0	5	2	0	0	2	0	0	1	0	9	0	1	1	0	3	0	0	3	1	0	0	0	0	0	3	1	1	1
OTU_39	2	13	7	18	3	12	6	19	3	3	24	1	6	1	1	4	0	0	0	5	0	9	4	7	2	9	0	16	5	0	1	0	1	1	0	0	7	0	25	5	2	0	11	0	0	1	0	1	0
OTU_583	0	0	0	0	0	0	1	3	0	21	0	0	0	0	21	5	85	1	2	0	0	0	2	2	7	0	14	7	0	4	0	1	0	3	0	1	0	0	0	0	0	0	0	1	0	0	0	0	0
OTU_754	23	1	41	0	8	0	8	0	2	0	0	0	0	0	17	0	5	95	3	1	16	0	2	0	13	0	13	0	0	1	2	5	0	3	0	0	1	0	0	0	0	0	0	0	2	0	11	0	6
OTU_669	0	0	0	0	0	0	0	0	1	39	0	0	0	0	6	8	12	1	0	0	0	0	0	0	0	0	0	0	0	1	1	44	12	68	0	3	0	0	17	3	0	0	1	1	0	0	0	0	2
OTU_6417	6	17	6	18	2	9	5	12	5	0	0	0	7	2	0	0	0	2	0	23	4	5	2	6	1	14	3	0	0	0	0	0	0	1	0	0	0	0	2	0	0	4	0	3	18	21	8	49	15
OTU_210	2	8	1	16	0	19	1	4	6	0	0	0	14	12	0	2	0	0	1	30	9	2	2	8	6	17	5	0	0	0	0	0	0	0	0	0	25	0	0	0	0	2	0	0	1	9	5	33	5
OTU_9080	2	0	0	0	2	1	1	1	0	38	0	0	0	0	0	1	11	4	1	1	0	1	0	1	2	1	0	0	2	2	1	1	0	9	3	10	0	0	0	0	0	0	1	2	0	0	1	1	1
OTU_5362	1	0	0	2	0	0	0	1	8	1	13	9	4	3	0	0	2	0	8	5	2	7	1	8	0	6	1	0	2	1	3	0	0	1	0	1	0	3	7	2	1	0	1	0	0	29	1	12	2
OTU_1726	2	12	1	15	1	4	0	6	8	3	1	0	4	7	0	10	3	0	0	7	1	9	1	13	0	21	1	0	1	1	0	6	2	0	8	1	0	0	1	1	6	3	0	1	0	10	2	7	1
OTU_138	2	17	0	22	0	1	0	16	14	0	0	0	1	3	6	10	0	0	2	8	0	21	5	22	4	15	2	3	0	1	0	0	0	0	3	0	0	0	0	0	0	0	0	1	0	20	6	24	1
OTU_590	6	5	8	0	1	5	4	4	0	0	0	0	0	0	4	0	0	0	2	2	2	0	0	0	0	1	1	0	0	0	0	5	0	0	0	0	6	0	0	0	0	1	1	0	0	3	12	0	0
OTU_1412	0	0	1	2	0	0	0	6	0	7	62	4	0	0	0	0	0	0	2	1	0	19	0	3	0	0	0	3	0	4	10	6	4	0	6	11	12	0	3	0	19	1	0	0	0	1	0	0	0
OTU_2668	10	19	8	12	0	3	4	7	0	0	0	0	0	1	4	3	1	3	0	5	8	0	3	5	15	8	4	3	3	0	0	5	4	20	6	12	26	0	0	0	0	0	0	0	1	1	3	0	0
OTU_1523	1	16	2	10	0	1	2	17	6	3	0	0	17	2	7	10	0	0	0	5	2	2	0	15	0	18	0	0	1	0	1	1	11	0	12	0	0	0	0	0	0	0	0	1	1	2	0	5	0
OTU_443	0	0	0	0	0	0	0	0	0	0	0	0	0	0	0	0	0	1	0	1	0	0	0	0	0	1	0	0	0	0	0	0	0	0	0	0	0	0	0	0	0	0	0	0	2	2	1	0	0
OTU_1227	0	9	4	8	0	3	0	7	2	6	1	0	8	0	1	1	1	0	0	4	3	1	0	15	1	12	0	1	0	0	0	0	6	0	4	1	0	0	0	0	1	0	0	0	0	1	0	6	0
OTU_6867	0	5	3	5	0	0	3	8	0	0	50	11	5	4	1	0	0	0	4	1	0	2	1	6	1	3	3	5	0	0	0	0	0	1	3	9	1	1	4	0	3	9	3	1	9	13	0	12	0
OTU_1361	2	28	10	14	10	16	6	7	1	0	0	0	7	7	2	0	0	2	2	25	8	2	1	0	1	5	2	14	0	0	1	0	0	0	0	0	20	1	0	0	0	0	0	0	11	13	7	30	12
OTU_1106	0	4	0	14	0	1	0	3	4	5	4	0	26	7	0	10	0	0	0	0	0	1	0	4	0	6	0	0	0	0	0	0	14	1	24	0	31	0	0	0	11	0	0	0	0	3	0	8	0
OTU_1526	4	0	1	0	1	0	0	0	1	14	0	0	0	0	10	10	43	0	3	0	10	0	0	0	0	1	0	5	23	0	0	1	36	2	49	6	0	0	0	0	0	0	0	0	2	0	0	0	0
OTU_6877	7	39	2	16	4	15	2	13	2	0	0	0	4	0	5	7	0	1	1	8	4	2	1	6	2	6	1	4	2	1	3	0	1	0	1	1	2	0	3	0	0	0	0	15	2	6	2	9	3
OTU_445	2	0	1	0	0	0	0	0	0	23	0	0	1	1	10	26	24	2	0	0	8	1	0	0	0	0	1	0	12	0	2	0	29	0	51	6	0	0	0	1	2	0	1	0	0	0	0	0	0
OTU_1114	1	3	1	0	0	1	0	0	12	5	4	1	0	0	0	2	4	0	2	3	1	8	3	2	0	0	0	0	1	8	43	15	1	0	1	6	1	0	4	5	1	1	0	3	1	3	1	1	1
OTU_1303	15	0	26	0	6	0	18	0	0	0	0	0	0	11	10	0	0	4	0	0	6	0	22	0	10	0	10	0	0	0	0	4	0	0	0	2	2	0	0	0	0	7	0	0	5	0	18	0	11
OTU_333	0	0	0	0	0	0	4	0	0	0	0	0	0	0	0	0	0	0	0	0	0	0	6	0	3	0	0	7	0	0	0	0	0	1	0	1	0	0	0	0	0	0	0	0	0	0	0	0	0
OTU_9685	10	9	10	3	5	2	13	8	0	2	0	2	1	12	9	1	9	4	9	1	0	6	12	8	8	5	7	5	1	4	3	3	0	0	1	1	4	0	3	8	3	3	3	3	1	0	0	2	0
OTU_91	0	6	0	7	0	2	0	4	6	9	6	0	5	4	1	6	3	0	1	1	1	5	1	4	0	2	0	7	0	1	15	19	8	3	4	3	0	2	7	0	21	1	0	0	1	2	0	5	0
OTU_897	0	0	0	0	2	1	0	0	0	0	0	3	0	0	6	1	3	1	0	0	0	0	0	0	0	0	0	14	0	53	5	11	0	0	0	0	9	0	1	55	0	0	1	20	3	0	0	0	0
OTU_149	0	0	0	0	0	0	0	0	0	1	0	0	0	0	0	0	1	0	0	0	0	0	0	0	0	0	0	0	0	6	4	0	4	2	0	2	5	0	0	1	0	0	0	0	0	1	0	0	0
OTU_51	8	6	1	0	1	3	9	2	3	0	0	2	0	2	4	1	15	4	10	4	5	4	2	1	6	2	12	7	2	0	0	0	6	33	0	3	0	0	0	0	0	5	3	7	3	2	2	3	2
OTU_973	0	1	0	1	0	0	0	0	2	2	1	2	0	0	0	2	0	2	0	1	1	2	1	2	0	0	0	0	1	0	0	2	0	0	1	4	0	1	0	0	1	0	0	0	0	3	1	3	2
OTU_34	0	2	0	0	2	11	0	1	3	0	0	0	0	0	0	0	0	5	1	5	1	0	0	1	0	1	1	0	0	0	0	0	83	51	6	7	0	0	0	0	0	0	0	0	0	0	0	1	0
OTU_526	0	1	0	3	0	0	4	1	1	0	2	3	0	4	2	2	1	8	3	3	1	4	3	1	1	2	1	0	0	0	0	5	0	2	0	0	2	0	1	0	4	9	0	6	1	17	29	26	21
OTU_4011	0	11	0	11	0	5	0	4	10	6	2	0	0	0	1	4	0	0	0	1	0	4	0	5	0	11	0	2	0	0	10	1	18	0	7	5	0	0	1	0	2	0	0	0	0	5	0	7	0
OTU_264	11	6	9	7	2	5	14	14	3	0	0	0	1	0	1	1	2	1	0	3	0	1	2	21	6	10	6	0	0	0	0	6	0	9	0	1	31	4	0	1	1	1	28	0	4	1	1	1	1
OTU_247	0	0	0	0	0	0	0	0	0	2	21	2	0	0	2	3	0	0	0	0	0	0	0	0	0	0	0	2	0	5	10	5	26	1	1	2	1	0	3	2	1	0	3	0	0	0	0	0	0
OTU_328	1	0	0	0	0	0	0	0	19	0	6	7	7	2	0	1	0	1	0	1	0	8	1	1	0	0	0	0	0	2	1	1	1	0	2	6	1	0	0	0	3	2	0	0	0	4	0	2	0
OTU_315	9	0	13	1	20	23	12	1	0	0	0	0	0	2	0	0	0	13	0	5	40	1	3	0	1	0	3	17	0	0	0	0	0	0	0	0	0	0	0	0	0	0	0	0	6	1	16	6	76
OTU_871	2	1	2	13	21	16	0	16	1	8	0	1	0	1	5	2	14	0	4	11	2	14	1	7	1	14	0	6	2	4	3	0	0	3	0	4	1	0	4	0	0	0	0	3	1	1	0	3	0
OTU_1511	1	2	0	2	1	1	3	0	8	2	0	46	1	10	2	3	3	0	7	4	2	2	2	2	0	2	0	0	0	3	2	4	0	0	0	1	1	5	0	6	1	7	1	36	28	0	0	1	13
OTU_860	4	8	5	9	2	2	7	11	4	0	0	0	0	3	1	0	1	0	0	2	3	2	4	13	0	16	3	0	1	0	4	1	2	0	0	1	0	1	1	2	2	2	1	1	3	3	0	5	1
OTU_2173	1	0	0	1	2	0	0	0	1	0	0	6	0	1	4	1	9	1	3	0	0	0	0	0	0	0	1	14	2	35	5	5	0	0	0	3	5	1	4	39	0	1	5	17	0	0	0	1	0
OTU_879	0	0	0	0	0	0	1	0	0	0	0	0	0	0	0	0	0	0	0	0	2	0	3	0	0	1	1	0	0	0	0	0	0	0	0	0	0	0	0	1	1	3	0	0	2	0	0	1	0
OTU_9094	2	3	2	4	0	4	1	6	5	1	1	0	1	9	4	1	2	0	1	8	3	2	3	9	5	8	1	1	0	2	2	1	0	2	0	1	0	0	0	3	2	4	0	2	7	6	1	5	0
OTU_566	3	2	3	2	9	25	0	2	8	0	2	0	1	0	4	1	1	10	0	12	4	2	0	0	1	0	0	0	2	0	0	2	3	12	0	2	5	5	7	1	17	8	35	0	0	0	0	2	2
OTU_601	2	19	3	16	0	1	3	39	0	0	0	0	1	0	1	1	0	0	3	2	0	32	2	4	0	7	0	1	0	0	0	0	0	0	0	1	0	1	2	0	0	0	0	2	1	11	0	5	1
OTU_1242	0	6	0	30	0	2	0	7	7	19	0	0	4	2	1	11	2	0	0	1	3	14	2	11	0	11	0	0	6	0	3	6	4	0	6	0	9	2	0	0	1	1	0	1	0	17	0	7	0
OTU_197	1	1	1	3	0	2	5	1	0	1	0	0	0	0	2	1	6	4	7	0	0	1	3	3	3	2	2	0	6	2	2	4	0	1	0	2	2	1	19	38	2	3	0	17	1	1	0	2	2
OTU_941	1	0	0	0	0	1	0	1	3	2	5	8	0	6	2	2	6	1	3	0	0	0	2	0	0	1	1	3	4	6	4	9	0	1	2	5	0	1	0	10	2	6	0	6	1	1	1	2	0
OTU_8488	10	5	5	8	6	2	6	7	2	1	1	1	2	14	4	6	3	5	2	1	0	4	6	6	14	8	12	2	1	8	2	1	1	1	0	1	1	1	5	6	0	1	4	4	2	1	4	3	2
OTU_1229	0	3	0	2	1	6	0	4	5	1	3	3	3	1	1	3	0	0	0	11	3	6	0	9	0	1	0	14	1	0	5	0	4	2	1	3	0	1	1	9	7	0	1	6	0	3	0	17	3
OTU_43	0	1	0	1	3	21	2	0	1	6	1	2	0	1	0	1	6	1	10	0	0	1	1	2	1	2	0	0	21	0	3	2	0	0	3	13	0	0	21	14	0	0	16	4	0	0	0	0	2
OTU_493	0	0	0	0	0	0	0	3	0	0	38	5	42	17	0	0	0	1	1	9	0	16	1	15	0	9	0	0	0	0	6	0	2	0	0	2	0	1	0	0	0	0	0	1	0	37	1	28	0
OTU_151	15	8	23	3	18	5	15	5	2	0	0	1	4	11	2	1	1	1	3	8	2	0	3	5	2	6	7	1	0	0	1	0	1	0	1	2	0	0	0	1	0	0	0	2	1	2	17	9	18
OTU_182	5	3	1	6	2	2	3	13	8	6	0	0	2	5	6	5	3	0	0	0	1	3	2	9	1	14	4	5	0	0	1	1	0	0	2	2	4	3	0	2	2	0	1	1	1	4	3	1	0
OTU_715	2	8	0	10	0	1	1	11	3	34	9	2	14	15	1	5	5	0	0	2	3	10	0	2	0	1	0	0	7	0	3	7	3	1	13	4	0	1	1	0	16	1	0	0	1	6	2	7	0
OTU_1121	0	13	2	8	0	0	0	4	26	10	0	0	1	0	4	19	1	2	2	8	1	38	5	4	0	7	1	0	0	0	1	0	0	0	2	0	0	2	0	0	0	1	0	2	0	30	6	17	1
OTU_1842	3	10	3	15	2	5	7	14	2	2	2	0	1	1	3	2	2	1	1	5	0	7	2	10	3	12	2	1	0	0	0	1	2	2	4	0	0	2	1	2	4	3	1	2	7	5	3	9	1
OTU_229	1	1	1	0	1	7	0	0	2	1	0	0	0	2	0	0	2	6	0	2	1	0	0	0	0	0	0	8	7	0	0	0	1	0	0	36	5	7	0	2	30	10	6	1	1	0	2	1	1
OTU_600	2	2	1	23	2	17	3	6	0	0	0	0	0	5	5	6	0	1	0	1	0	0	0	38	16	33	27	0	0	0	0	1	0	0	3	6	0	3	0	0	0	0	0	0	0	0	0	4	0
OTU_613	4	16	4	8	15	18	3	4	1	0	1	1	0	0	0	0	0	1	2	5	1	0	0	0	0	1	0	4	0	0	0	1	0	0	0	2	0	0	0	0	0	0	23	15	7	0	1	0	0
OTU_461	3	11	1	7	0	5	2	5	7	15	1	0	1	1	2	8	3	0	0	9	2	1	0	9	0	8	2	2	0	1	7	7	4	0	0	2	0	0	2	1	11	2	0	1	0	3	1	5	0
OTU_38	0	1	0	0	0	0	2	2	1	8	16	0	0	0	0	0	3	3	1	0	0	14	0	0	1	0	0	9	0	4	65	8	1	0	0	13	1	0	1	0	4	0	0	0	0	0	1	0	0
OTU_8393	6	0	4	2	90	16	5	0	0	0	0	0	1	7	0	0	0	2	0	5	18	0	0	1	1	2	0	0	0	0	0	1	0	0	0	1	0	0	0	0	0	0	0	0	5	2	6	21	37
OTU_530	0	1	0	1	0	1	0	0	2	1	0	1	0	3	1	0	4	0	6	1	1	0	0	2	1	0	3	0	1	1	0	1	8	31	1	9	0	41	9	0	1	0	7	0	0	0	0	0	1
OTU_1365	3	1	0	0	0	2	0	0	0	0	1	3	3	12	1	0	0	0	1	2	0	0	0	3	0	2	5	0	0	0	2	0	6	1	0	0	0	0	1	4	0	0	3	2	0	6	17	5	19
OTU_1224	1	0	1	1	0	0	0	8	3	0	1	0	10	5	0	0	0	1	3	1	0	6	2	0	0	5	1	0	1	0	0	0	0	2	1	3	0	0	1	1	0	2	1	1	1	5	0	2	0
OTU_849	0	0	0	0	0	0	0	0	2	2	0	7	2	3	2	0	0	0	0	0	0	0	2	0	0	0	1	0	0	0	2	2	4	15	0	5	0	0	7	4	6	23	0	0	3	1	0	0	0
OTU_238	0	0	0	0	1	0	0	0	0	0	0	10	1	3	5	2	4	1	3	0	0	2	2	1	0	0	0	3	6	5	1	0	0	0	0	1	0	0	1	3	0	1	2	8	0	0	0	0	0
OTU_8455	5	10	5	8	19	10	5	9	1	2	0	0	0	2	4	4	9	1	1	7	0	2	3	4	5	6	5	3	0	2	3	4	4	0	2	0	0	1	4	5	0	2	0	8	3	11	1	1	2
OTU_90	11	19	12	5	5	9	7	5	3	1	1	1	0	1	0	0	0	2	9	1	0	1	1	0	0	0	1	0	0	0	4	0	0	0	0	5	22	0	9	6	1	1	0	11	4	6	13	17	26
OTU_133	0	6	0	0	4	4	1	0	2	1	0	1	0	0	3	2	1	0	1	3	1	1	4	1	1	0	0	0	0	2	1	0	0	0	0	1	32	0	7	9	0	0	0	20	0	1	2	0	2
OTU_422	3	0	4	1	37	41	3	0	1	0	0	0	0	2	0	0	0	51	0	5	23	0	0	0	0	0	0	6	0	0	0	0	0	0	0	0	0	0	0	0	0	0	0	0	2	1	6	8	46
OTU_476	1	0	2	0	0	0	0	0	0	1	0	0	0	0	9	1	72	0	0	0	12	0	2	0	3	0	3	7	0	1	0	0	0	0	0	0	75	0	0	0	0	0	0	0	0	0	0	0	0
OTU_549	1	3	1	7	2	2	1	4	0	0	0	0	6	4	0	1	1	1	1	9	3	8	2	4	2	6	1	1	0	0	5	2	0	0	2	1	0	0	3	3	4	3	0	0	0	2	1	1	0
OTU_4917	0	0	1	7	0	0	1	4	1	7	5	6	0	0	0	1	3	0	24	0	1	2	1	6	0	5	2	3	0	29	10	0	14	18	1	12	0	3	2	1	0	0	0	2	1	2	0	0	0
OTU_360	2	2	1	0	1	0	0	2	13	20	5	2	0	0	0	1	0	2	0	2	1	11	0	0	0	0	0	1	1	1	13	8	1	2	0	4	2	1	0	4	1	0	0	2	4	2	0	1	0
OTU_1256	0	0	1	0	0	1	0	0	0	0	0	0	0	1	1	1	0	1	1	0	0	1	0	0	0	1	0	1	4	0	4	0	0	0	0	1	6	0	8	0	31	173	0	0	0	0	0	0	0
OTU_1918	18	11	12	5	17	5	23	12	4	1	0	0	0	1	1	0	1	1	1	9	8	4	6	2	1	4	2	1	0	0	2	1	0	0	0	0	0	1	0	7	0	0	0	10	4	2	15	20	12
OTU_205	29	1	22	1	34	0	7	0	0	0	0	0	2	4	3	0	0	41	0	2	43	0	2	0	3	0	5	3	0	0	0	1	0	0	0	0	0	0	0	0	0	1	0	0	3	0	12	0	7
OTU_1317	2	12	6	8	3	19	0	6	10	0	0	0	1	0	1	0	0	1	0	35	11	0	0	11	12	7	3	0	0	0	0	0	0	0	0	0	0	0	0	0	0	0	0	0	1	4	1	15	5
OTU_1351	0	0	0	0	0	1	0	0	12	0	4	6	2	2	0	0	0	0	0	0	0	5	1	1	1	0	1	0	0	3	0	0	0	1	1	4	0	0	0	2	5	5	9	3	2	2	1	2	0
OTU_1636	0	1	1	1	0	7	0	1	0	0	1	0	0	0	0	2	0	0	0	2	1	6	3	1	0	2	0	0	1	1	0	0	0	0	0	0	0	3	0	0	0	0	1	0	0	2	0	4	0
OTU_952	0	0	0	0	0	0	0	0	0	0	0	0	0	0	0	0	1	0	4	0	0	0	0	0	2	1	0	0	0	0	2	0	0	0	0	0	0	0	8	16	0	0	0	0	0	0	0	0	0
OTU_1477	0	8	1	1	11	77	1	0	0	1	0	0	0	0	15	6	1	1	0	4	1	1	0	2	0	3	0	5	0	0	2	0	0	1	0	1	0	0	0	0	0	0	0	4	0	0	1	0	0
OTU_1015	0	0	0	1	0	0	0	0	15	12	1	4	0	0	0	4	0	0	2	0	0	14	0	1	0	2	0	3	0	3	32	26	0	0	1	6	0	1	1	1	5	1	0	1	2	2	2	1	0
OTU_6954	6	5	7	4	8	3	6	2	5	2	1	0	1	1	4	7	2	5	2	4	2	2	3	15	0	11	1	4	2	0	14	0	5	3	3	2	22	1	1	0	3	2	1	2	4	6	0	1	7
OTU_1310	4	2	5	10	3	2	6	11	9	2	0	1	1	1	3	2	4	1	0	7	1	4	1	15	0	6	5	5	0	0	1	14	1	2	0	0	0	7	0	9	0	6	7	0	0	1	1	2	2
OTU_734	7	3	4	5	5	8	0	0	11	0	0	0	14	15	0	0	0	11	0	11	24	1	1	0	6	1	0	0	0	0	0	0	0	0	0	0	0	0	0	0	3	2	0	0	12	8	9	23	22
OTU_1764	3	0	4	0	1	1	1	0	0	1	0	0	0	0	4	1	5	1	1	1	2	0	0	0	2	0	1	2	3	0	0	1	0	29	0	9	1	50	1	0	0	0	102	4	1	1	0	0	1
OTU_918	1	12	0	11	3	1	2	8	2	3	1	0	0	3	3	2	1	0	0	5	1	3	2	15	2	17	2	6	0	0	1	1	6	1	1	3	21	0	0	0	2	2	0	0	2	5	0	6	2
OTU_80	1	0	0	0	0	0	2	1	1	1	0	0	3	6	1	0	2	1	2	0	0	3	15	0	6	0	6	0	1	1	0	0	0	0	0	1	0	0	1	0	1	8	0	0	0	2	5	0	1
OTU_883	0	0	0	1	0	0	1	0	0	88	0	0	0	0	4	16	3	1	0	0	0	7	0	2	0	1	0	6	0	0	1	0	7	0	0	0	0	1	0	0	0	1	1	0	0	0	0	2	0
OTU_2550	2	0	1	0	2	1	1	0	0	4	0	0	0	4	0	0	4	0	2	4	1	0	1	2	5	2	4	3	2	0	0	4	37	7	0	0	0	0	1	0	0	0	1	0	0	0	2	0	1
OTU_718	1	6	4	12	0	3	0	8	5	15	0	0	0	2	7	9	7	0	3	7	2	18	4	8	0	13	2	15	0	0	0	0	1	0	0	1	0	0	0	0	0	0	0	0	2	10	2	8	0
OTU_684	16	0	8	1	4	1	1	0	0	0	0	0	0	0	9	1	3	8	0	0	5	0	0	0	9	0	9	0	0	7	0	34	0	1	0	0	27	0	1	4	0	0	0	0	6	0	0	0	0
OTU_7807	2	0	1	0	0	0	0	0	0	5	0	0	1	0	6	2	11	0	9	0	7	0	0	0	0	0	0	2	23	0	0	0	21	4	57	8	14	0	1	0	0	0	1	1	1	0	0	0	0
OTU_924	2	9	1	8	0	7	0	6	4	14	2	3	4	4	0	5	3	0	0	0	0	5	1	4	0	11	0	8	4	3	5	4	2	1	11	3	2	1	0	1	18	6	0	0	0	3	0	7	0
OTU_1270	3	6	0	5	0	2	1	10	3	6	1	1	4	14	3	8	3	0	0	4	0	6	2	11	0	8	1	0	1	0	0	9	6	0	4	2	0	0	1	0	12	3	0	1	0	5	1	12	0
OTU_311	0	4	0	6	0	4	0	8	3	23	0	0	21	8	1	2	4	1	0	4	1	0	0	6	0	1	0	0	5	0	1	0	5	0	8	0	0	0	0	1	1	1	0	1	1	1	0	2	0
OTU_616	0	15	2	10	1	8	0	7	5	3	1	0	4	3	3	2	0	2	0	18	3	4	0	6	0	16	1	2	0	2	0	2	2	1	1	2	0	0	2	0	4	2	0	0	3	15	0	17	1
OTU_789	16	0	8	1	1	1	6	1	2	0	0	0	0	6	1	0	0	2	0	2	14	0	6	7	46	10	43	3	0	0	0	0	0	0	0	3	2	0	0	0	0	1	0	0	2	1	7	0	9
OTU_1577	1	8	0	2	0	1	1	3	7	7	1	0	2	1	2	2	2	0	1	6	0	4	0	7	1	10	0	0	0	3	0	9	6	1	1	1	0	0	0	0	36	3	1	1	2	4	1	9	0
OTU_420	0	10	1	6	0	1	2	10	7	11	0	0	2	2	1	3	2	0	2	11	2	6	2	11	0	10	2	0	2	0	1	0	4	0	0	1	1	2	0	0	1	1	0	0	1	9	1	2	1
OTU_309	0	0	0	0	0	0	0	0	0	0	18	95	0	1	0	0	0	0	15	0	0	0	0	0	0	0	0	0	0	13	1	0	0	0	0	1	0	0	24	12	0	0	2	1	0	0	0	0	0
OTU_735	0	0	0	0	0	0	0	1	1	1	5	5	6	2	1	0	0	0	3	2	0	5	1	3	0	5	0	0	0	0	4	0	1	0	0	3	0	0	1	8	1	1	0	3	0	10	1	10	0
OTU_464	2	0	5	0	2	1	2	0	0	0	0	0	0	0	0	0	1	22	1	1	12	0	0	0	0	0	0	0	0	4	1	0	0	1	0	2	0	0	6	20	1	1	1	0	0	0	6	0	2
OTU_473	2	13	1	16	0	3	1	18	8	8	0	0	0	0	3	4	5	0	0	12	1	6	1	16	2	15	2	1	0	0	4	1	2	0	1	0	1	0	0	0	0	0	0	0	0	14	1	11	0
OTU_4315	0	0	0	0	0	0	0	2	1	0	55	2	61	9	1	0	0	2	0	1	0	2	0	1	0	0	0	0	1	0	3	0	2	0	0	5	0	0	0	0	0	0	2	0	0	42	5	17	1
OTU_303	1	4	5	4	6	13	1	2	1	2	0	0	1	0	3	4	0	3	0	5	3	2	1	11	15	8	7	0	3	0	0	0	0	3	5	12	21	0	0	0	0	6	0	0	7	0	3	0	0
OTU_48	0	0	0	0	1	3	2	0	1	2	4	5	1	4	1	4	7	0	2	1	1	1	3	4	0	0	1	1	2	9	3	7	3	0	0	1	0	1	0	0	3	0	0	4	1	1	0	1	0
OTU_1400	0	0	0	0	0	0	0	0	0	0	9	7	0	1	1	3	0	0	1	0	0	0	0	0	0	0	0	1	0	14	8	4	7	5	0	4	0	1	5	4	0	0	45	1	0	0	0	0	0
OTU_9551	2	8	5	1	8	14	0	4	3	2	2	0	5	6	9	12	3	0	0	8	2	5	2	0	0	2	0	0	1	0	9	3	5	0	2	3	9	0	1	0	2	4	0	1	2	1	1	2	0
OTU_1360	2	0	2	0	5	0	2	4	0	1	0	0	0	0	3	1	2	1	5	0	0	0	0	1	5	0	4	1	2	0	0	1	1	21	1	6	0	41	0	0	0	1	100	1	2	0	0	0	0
OTU_140	8	2	2	12	0	1	4	9	9	0	0	0	12	8	1	0	0	1	0	31	16	1	3	0	6	4	10	2	0	0	0	6	0	0	2	1	0	2	1	0	1	2	0	1	5	10	16	5	2
OTU_488	0	10	1	8	0	3	0	4	12	7	0	0	0	0	3	13	0	0	1	6	1	35	0	4	0	5	0	0	0	0	0	3	0	1	3	0	22	0	0	0	0	0	0	1	1	34	0	17	0
OTU_1150	0	18	4	7	1	4	2	7	6	2	0	0	1	0	4	1	1	3	1	5	1	4	1	6	4	9	0	6	2	0	0	0	8	3	4	4	0	0	0	0	3	1	0	0	1	6	2	6	1
OTU_3217	1	5	1	7	1	9	1	11	3	9	0	1	0	0	4	5	2	1	1	6	0	8	2	7	0	8	1	6	0	0	0	5	2	1	2	0	0	2	0	0	0	0	1	1	2	7	2	10	0
OTU_712	14	1	13	0	19	10	9	1	0	0	0	0	0	3	0	0	0	9	0	10	30	0	0	0	7	2	8	0	0	0	0	0	0	0	0	0	0	5	0	0	0	0	0	0	9	2	7	10	32
OTU_447	1	1	2	0	0	0	2	0	0	0	0	3	1	2	2	0	1	2	4	1	1	0	13	1	6	0	7	0	0	3	0	2	0	2	0	1	0	0	2	1	0	2	1	5	0	0	14	0	3
OTU_1453	0	0	0	0	0	0	0	0	1	1	1	8	0	2	4	1	4	1	7	0	0	0	2	1	0	0	0	5	6	3	1	1	0	0	0	0	0	1	1	8	0	0	1	5	0	0	0	0	0
OTU_608	0	2	0	6	0	1	0	2	1	9	0	0	2	1	3	1	1	1	3	1	0	14	2	2	1	0	0	0	0	11	3	0	3	0	0	1	0	2	4	0	0	0	0	2	0	18	5	4	0
OTU_1063	0	0	0	0	0	0	0	1	4	0	13	1	1	0	1	0	0	1	4	1	1	2	0	5	0	1	1	0	0	2	2	0	4	1	0	3	0	0	0	0	1	0	0	0	0	9	0	4	0
OTU_99	0	1	0	0	5	6	0	0	1	0	0	0	0	0	1	0	0	0	0	0	0	0	0	1	0	3	0	0	0	0	1	0	0	0	0	1	0	0	1	2	0	0	0	0	0	0	1	0	0
OTU_689	0	0	0	1	0	0	0	0	0	0	4	1	1	0	0	1	0	0	1	0	0	0	0	0	0	0	0	0	2	1	0	0	3	0	0	4	0	0	2	0	0	0	0	0	0	0	0	0	0
OTU_927	0	0	0	0	0	0	0	0	0	0	0	0	0	0	0	0	0	0	0	0	0	0	0	0	0	0	0	0	0	0	0	0	0	0	0	0	0	0	0	0	0	0	0	0	0	0	0	0	0
OTU_3240	0	0	0	1	0	0	1	1	0	5	54	1	1	0	0	0	0	0	1	0	0	19	0	2	0	0	0	1	0	2	11	2	4	0	0	4	8	0	0	1	7	3	0	0	0	2	0	0	0
OTU_366	0	0	0	0	0	0	0	0	0	0	0	0	0	0	0	0	0	0	0	0	0	0	0	0	0	0	0	0	0	0	0	0	0	0	0	0	0	0	0	0	0	0	0	0	0	0	0	0	0
OTU_7090	2	6	3	2	5	4	0	2	2	2	1	0	2	0	4	1	3	2	1	6	3	4	2	9	1	16	5	5	1	1	13	1	8	0	0	4	0	0	2	2	9	2	0	1	0	1	4	5	1
OTU_8402	0	2	1	0	3	1	0	0	1	1	0	0	0	0	6	1	33	0	0	1	1	0	0	1	0	0	0	5	14	0	2	3	0	0	0	5	4	28	0	0	0	0	2	3	0	0	0	0	0
OTU_510	30	8	4	5	21	7	12	0	1	0	0	0	5	6	0	0	0	1	0	20	13	0	0	1	16	3	9	0	0	0	0	0	0	0	0	2	0	0	1	0	0	1	0	0	3	2	9	11	17
OTU_890	0	1	1	1	0	1	0	0	14	16	2	2	0	0	0	2	2	1	1	1	0	7	0	0	0	0	1	4	2	3	18	41	7	0	2	4	0	0	3	1	12	3	0	1	2	2	0	2	0
OTU_132	2	0	1	1	16	8	1	0	6	0	0	1	14	38	1	1	0	2	1	3	2	0	1	0	2	0	3	0	0	4	0	0	0	1	1	1	0	0	3	4	0	0	0	2	1	3	6	0	7
OTU_1516	0	2	0	2	1	0	0	2	9	1	0	1	0	0	0	0	0	0	1	0	0	6	0	1	0	1	0	0	0	2	14	3	0	0	0	5	0	2	1	0	0	0	0	1	0	4	1	0	0
OTU_130	4	3	2	0	3	1	4	2	25	1	0	0	0	0	0	0	1	31	7	1	3	6	3	0	2	0	1	15	0	0	0	0	0	1	0	4	0	2	2	5	0	0	0	6	36	2	3	0	1
OTU_1330	3	2	4	2	5	1	2	2	0	1	1	7	0	0	0	0	10	0	0	5	4	15	49	2	1	2	1	4	0	0	0	2	0	0	0	2	2	0	0	0	0	9	0	0	5	1	0	2	2
OTU_1125	6	5	1	8	8	1	7	14	8	2	0	0	0	0	4	1	0	2	0	6	2	2	2	7	1	9	2	3	0	1	0	8	2	3	0	0	0	2	0	7	0	0	0	3	2	2	1	0	3
OTU_1026	1	2	0	1	0	1	0	2	6	3	0	2	0	0	1	1	2	0	0	0	0	7	1	2	0	3	0	1	1	5	21	8	1	0	0	5	0	0	1	1	0	0	0	3	1	0	1	1	0
OTU_457	0	9	1	11	0	0	0	8	15	12	1	0	0	0	3	12	0	0	0	8	0	20	3	10	0	6	0	0	0	0	1	1	0	0	1	0	0	0	0	1	0	0	1	0	0	22	0	7	0
OTU_1019	2	6	6	9	2	6	7	15	5	2	0	0	2	0	2	3	0	1	0	6	0	2	0	17	1	9	1	10	0	0	1	8	3	8	0	1	0	10	0	0	0	2	7	0	2	2	0	2	2
OTU_359	2	4	8	4	14	6	4	3	4	0	0	1	0	3	2	0	0	1	0	13	8	2	7	4	10	5	1	2	0	2	0	0	0	0	0	0	0	0	1	3	0	3	0	5	1	1	0	4	5
OTU_9768	1	3	1	2	2	0	5	2	0	0	0	0	2	6	14	1	3	0	6	0	0	5	8	0	2	0	0	1	0	9	0	0	2	2	1	1	3	0	5	6	6	2	1	7	0	6	6	3	2
OTU_9733	1	2	5	3	68	18	2	2	0	0	0	0	0	5	0	0	0	1	0	3	15	0	0	0	4	2	2	0	0	0	0	0	0	0	0	0	0	0	0	1	1	1	0	1	2	1	0	9	42
OTU_3660	0	2	0	7	0	0	0	1	10	4	8	6	0	0	4	3	3	0	3	0	0	1	2	2	0	5	0	4	0	1	4	1	0	1	11	8	6	1	9	6	8	1	1	0	0	4	0	2	0
OTU_168	0	2	1	2	0	1	0	2	11	2	1	1	0	0	0	3	2	0	1	2	0	16	0	2	0	1	0	4	0	4	26	9	2	0	0	2	0	0	1	5	3	0	0	1	1	1	0	3	0
OTU_1904	0	1	1	0	2	3	0	2	1	4	1	0	1	1	3	9	0	0	0	2	1	3	0	0	0	0	0	0	5	1	0	4	1	1	3	2	0	1	0	1	0	0	0	0	1	1	0	1	0
OTU_8430	2	11	5	4	6	2	5	11	3	1	1	1	0	0	0	1	1	3	1	3	2	1	0	10	1	11	0	0	0	0	0	2	0	0	0	2	0	1	0	0	1	0	0	1	0	0	2	6	4
OTU_1540	10	12	8	10	1	5	4	10	0	1	1	0	0	2	7	2	1	11	0	4	3	1	2	0	0	0	0	5	1	0	0	0	0	0	0	1	5	0	1	0	9	17	0	0	4	1	2	3	3
OTU_458	8	7	7	5	6	2	12	7	3	1	0	0	1	1	1	0	0	1	4	2	4	2	11	4	4	3	4	0	0	3	0	5	0	0	0	0	2	0	2	1	0	0	0	15	19	2	8	3	4
OTU_766	1	15	1	6	1	8	0	7	9	1	0	0	11	3	0	3	1	0	0	5	0	2	0	9	0	7	3	1	0	0	4	0	9	0	5	2	0	0	1	0	1	0	0	0	0	1	0	9	1
OTU_1805	0	0	1	0	0	0	0	0	0	1	3	0	143	6	0	0	0	0	0	2	0	0	0	9	0	2	0	0	0	0	0	0	3	0	0	3	0	0	0	0	0	0	0	0	0	13	0	7	0
OTU_803	1	16	0	21	0	0	0	6	8	7	0	0	0	0	0	12	1	0	2	6	0	26	1	9	0	18	1	0	1	1	0	1	2	2	5	1	4	1	0	0	0	0	0	0	0	22	2	4	1
OTU_1415	1	6	1	6	0	2	0	1	2	0	0	0	0	1	1	4	0	1	0	1	0	0	0	4	0	3	2	0	0	0	0	0	8	0	11	0	0	0	0	0	9	0	0	0	0	1	0	0	0
OTU_752	5	2	3	2	0	3	3	2	0	1	0	1	2	7	1	1	3	1	0	10	7	2	3	0	5	3	6	0	1	2	2	5	0	0	0	1	4	0	2	0	0	2	0	1	3	6	5	4	2
OTU_9710	5	2	4	0	7	5	4	0	0	0	0	2	0	0	2	0	2	22	3	0	14	1	0	1	2	2	5	15	0	1	1	7	0	1	0	2	31	0	0	1	0	0	0	2	0	0	3	0	4
OTU_1320	0	1	0	2	0	4	0	0	2	7	0	2	1	0	0	7	2	0	0	1	0	2	1	4	0	4	1	0	3	1	1	0	0	0	5	1	0	0	0	1	0	2	1	2	0	2	1	0	0
OTU_310	9	1	3	0	0	0	8	2	2	0	0	0	0	0	10	11	9	7	0	0	1	2	21	0	9	2	6	0	0	1	0	2	0	0	0	1	0	0	0	0	0	1	0	4	9	0	3	0	1
OTU_9721	0	0	2	0	2	1	6	3	0	0	0	0	0	7	3	0	1	8	5	1	1	0	14	4	6	2	10	0	0	2	1	0	0	4	0	0	0	0	0	0	0	0	0	7	3	0	0	1	8
OTU_2628	0	2	3	1	5	6	1	1	5	0	0	0	0	0	0	2	0	3	5	1	7	4	2	1	0	0	4	3	0	8	0	1	0	0	0	1	0	2	0	0	1	1	0	12	22	1	2	4	4
OTU_283	0	0	0	0	0	0	0	1	1	0	1	2	8	14	0	1	1	1	0	1	0	0	0	0	0	0	0	0	1	0	3	0	0	0	0	4	0	1	7	15	1	2	0	2	4	0	0	0	0
OTU_95	5	5	4	7	1	2	3	5	3	3	0	0	2	1	7	3	5	1	6	1	3	3	6	3	4	2	8	0	0	0	1	4	0	0	0	1	0	0	0	0	0	0	0	1	2	7	9	2	3
OTU_1328	7	7	4	5	1	0	2	1	0	22	5	7	3	5	0	1	25	0	2	1	2	1	2	0	1	1	0	3	0	0	0	3	2	5	1	1	36	0	1	2	0	0	1	4	4	0	0	0	2
OTU_174	0	2	0	8	0	1	0	6	37	6	9	2	0	0	2	5	0	2	0	4	0	29	1	3	0	2	0	3	0	1	12	0	0	0	2	3	0	0	1	0	1	2	0	0	1	9	2	0	0
OTU_412	0	0	0	0	0	0	0	0	1	1	0	16	0	0	1	0	5	0	106	0	0	0	6	0	1	0	1	5	0	1	1	0	0	1	0	1	18	0	0	1	0	0	0	20	0	0	2	0	0
OTU_431	0	6	0	4	0	5	0	4	4	6	0	0	11	0	0	1	0	0	0	4	1	1	0	7	0	5	0	0	1	0	1	0	4	0	1	2	0	0	0	0	1	0	0	0	0	3	0	4	0
OTU_1287	0	2	0	4	0	0	0	1	4	5	0	0	15	2	1	8	0	0	0	1	0	1	0	8	0	6	1	0	1	0	0	0	4	2	25	0	0	0	0	0	9	0	0	0	0	4	0	1	0
OTU_125	0	5	1	3	0	2	0	9	7	2	2	0	14	2	0	4	0	1	0	1	0	1	0	10	0	8	0	0	5	0	0	0	2	0	5	0	0	0	0	0	0	0	0	1	0	0	0	2	0
OTU_3099	1	0	1	0	0	1	1	0	3	4	0	0	4	8	1	2	0	0	0	2	1	4	0	0	0	1	0	0	6	0	12	29	16	2	0	5	0	0	7	1	5	2	0	0	1	2	0	1	0
OTU_884	0	0	0	2	0	0	1	0	2	27	18	5	1	0	0	0	2	0	6	0	0	4	0	4	0	1	0	3	1	4	10	2	25	5	0	5	0	0	0	0	0	1	0	0	0	2	0	0	0
OTU_7092	10	2	6	5	4	0	14	4	6	1	0	0	0	5	0	0	0	2	0	1	0	1	3	7	3	9	8	0	0	0	0	0	0	0	0	0	0	0	2	2	2	2	0	19	5	2	2	1	3
OTU_939	0	2	1	1	0	1	0	3	2	0	5	2	3	1	0	1	0	1	1	5	0	2	0	2	0	1	0	0	7	2	2	0	2	0	1	0	0	0	0	3	2	1	0	5	0	1	0	3	1
OTU_1105	1	0	3	0	0	0	0	0	0	7	0	0	0	0	6	1	11	0	5	0	7	0	0	0	1	0	0	0	46	0	0	0	5	3	12	6	0	0	0	0	1	0	0	0	0	0	0	0	0
OTU_1364	0	0	0	0	1	0	4	0	0	0	1	0	0	0	1	0	2	0	6	0	1	21	47	2	4	2	3	5	0	1	3	0	0	1	0	1	4	1	19	13	15	27	2	1	0	2	6	1	0
OTU_2153	1	3	0	9	1	0	1	5	1	1	0	0	7	4	0	3	1	0	0	1	0	0	0	2	0	3	1	1	1	0	0	1	3	0	1	0	0	0	0	0	0	1	0	0	0	0	0	4	0
OTU_3450	2	10	0	13	0	0	0	11	12	1	2	1	3	1	1	4	0	0	4	15	1	22	2	8	0	14	0	1	0	0	1	0	0	0	0	4	2	0	0	0	9	0	0	0	0	17	2	15	0
OTU_396	0	0	0	0	0	0	0	0	0	0	0	0	0	0	0	0	0	0	0	0	0	0	0	1	0	0	2	0	0	0	0	0	0	0	0	0	0	0	0	1	0	1	0	0	0	0	0	0	0
OTU_557	0	0	0	0	0	0	0	1	0	0	0	0	0	0	0	1	2	0	21	0	0	0	1	0	0	0	0	1	0	2	0	0	0	0	0	0	13	88	1	2	0	6	12	8	0	0	0	0	1
OTU_1506	0	7	1	6	0	5	1	7	4	2	0	3	1	2	3	7	0	0	1	2	1	3	2	9	0	9	1	2	0	3	2	6	1	0	5	4	0	1	1	0	3	1	0	0	1	8	2	13	0
OTU_1875	0	7	0	1	6	11	0	7	1	2	1	0	3	2	0	1	1	0	1	8	2	6	0	1	0	5	0	0	2	2	5	2	4	0	0	1	9	0	2	7	1	0	0	0	0	8	1	15	1
OTU_2483	0	2	1	8	0	2	0	2	5	8	2	0	29	2	0	2	0	0	0	1	0	4	0	4	0	1	0	0	1	0	1	1	5	1	22	0	0	0	0	0	16	0	0	0	0	1	1	2	0
OTU_481	7	1	14	1	3	2	17	6	2	0	0	0	0	2	4	0	1	20	0	2	8	0	0	2	16	5	10	0	0	0	0	1	0	0	0	1	0	0	0	0	0	2	0	0	4	3	11	4	11
OTU_1086	2	5	2	7	4	4	6	1	5	8	0	3	0	0	3	2	6	0	0	3	2	4	1	13	0	4	4	0	0	0	0	2	1	0	0	0	0	4	0	0	0	0	1	7	15	4	0	8	3
OTU_827	1	2	1	3	0	1	3	9	4	6	12	3	1	1	0	0	1	0	1	1	0	16	2	14	0	5	0	0	0	0	10	4	7	1	0	0	0	0	2	0	0	0	0	0	2	3	1	2	0
OTU_231	0	0	0	0	0	0	0	0	0	1	17	0	0	0	1	2	0	0	0	0	0	0	0	0	0	0	0	0	0	2	16	7	18	2	1	1	0	0	1	0	0	0	3	0	0	0	0	0	0
OTU_415	0	4	0	1	2	47	0	0	0	0	0	0	0	0	0	0	0	0	0	7	3	0	0	0	0	0	0	0	0	0	0	0	0	0	0	0	0	0	0	0	0	0	0	0	0	1	0	14	0
OTU_634	15	0	9	0	9	1	8	0	0	0	0	0	0	5	5	1	0	7	3	1	15	0	0	1	3	0	2	5	0	0	0	1	0	0	1	0	0	0	0	0	0	1	0	0	1	0	2	0	13
OTU_3207	3	5	3	1	9	3	5	1	8	2	1	2	3	15	5	1	0	6	0	6	3	2	5	2	2	2	2	0	0	3	2	1	0	0	1	1	0	1	0	10	0	0	0	7	1	2	4	3	2
OTU_1214	1	4	2	2	5	4	2	3	0	1	1	2	0	0	3	1	6	0	1	10	2	31	32	1	0	2	0	1	0	0	0	0	0	0	0	1	3	0	0	2	0	0	0	5	0	2	1	0	2
OTU_295	0	0	0	1	0	0	0	1	0	10	3	7	1	0	0	0	2	0	10	0	0	0	1	2	0	1	2	14	0	19	11	0	22	4	0	4	0	1	2	1	0	0	1	1	0	0	0	0	0
OTU_61	11	0	6	0	9	0	2	0	0	0	0	0	2	4	9	0	0	12	0	9	30	0	2	0	4	0	6	3	0	3	0	0	1	1	0	3	0	0	0	0	1	1	0	0	11	0	14	1	14
OTU_2386	2	0	0	0	10	0	0	0	0	0	0	6	0	6	1	0	1	0	1	0	18	0	0	0	2	0	1	2	0	11	0	7	0	0	0	1	7	3	1	14	0	2	1	11	6	0	0	0	2
OTU_2394	0	0	0	0	0	0	0	0	0	0	0	0	1	2	0	0	0	0	1	0	0	0	0	1	0	0	0	0	1	0	5	0	3	0	0	0	0	0	3	0	0	0	0	0	0	0	0	0	0
OTU_1612	0	1	0	0	4	1	0	0	0	0	0	0	1	0	0	0	3	0	0	4	6	6	20	0	0	0	0	0	2	0	1	0	0	0	1	1	0	0	0	2	1	0	11	2	1	0	1	0	0
OTU_3699	3	6	0	3	0	0	0	2	1	5	1	0	0	0	3	2	2	1	1	0	4	1	3	0	0	1	3	0	19	0	0	4	5	9	45	21	0	0	0	0	1	1	0	0	3	0	1	1	2
OTU_8479	0	3	0	1	5	0	0	0	2	2	0	0	0	0	7	5	31	0	1	1	0	0	0	3	0	0	0	7	6	0	5	1	1	0	8	3	3	12	0	0	1	0	1	1	0	1	0	0	0
OTU_9971	2	5	1	6	0	0	1	11	10	2	0	1	1	1	2	4	1	0	0	4	1	9	1	11	0	12	2	7	1	1	0	4	2	0	3	0	0	1	0	0	2	1	1	0	1	8	2	7	0
OTU_1257	1	12	0	4	0	2	0	1	11	4	0	0	1	2	3	9	1	3	0	12	2	12	12	2	0	5	1	0	0	0	0	0	0	0	0	1	2	0	0	0	0	0	0	2	1	12	6	14	0
OTU_83	0	1	0	6	0	3	0	7	9	0	1	0	2	1	0	3	0	0	1	1	0	7	0	0	1	1	0	5	1	0	17	1	0	0	1	5	0	0	1	2	8	3	0	0	1	2	1	1	0
OTU_3721	1	2	1	9	0	4	3	18	2	2	0	0	1	4	2	4	0	0	0	4	0	5	6	9	3	19	3	1	0	1	2	3	1	1	0	0	17	0	0	0	3	0	0	2	2	9	2	3	0
OTU_195	0	0	1	2	0	0	6	3	0	2	0	0	0	0	0	0	0	0	6	0	0	15	15	2	0	1	0	6	0	2	0	0	0	0	0	0	0	0	0	1	0	0	0	0	0	0	2	1	0
OTU_1190	2	4	3	1	39	87	0	1	0	0	0	0	4	3	0	1	0	1	0	8	3	0	0	1	0	2	2	1	0	0	0	0	0	0	0	0	0	2	0	0	0	0	0	0	9	1	0	1	1
OTU_1750	0	1	1	0	0	0	0	0	0	0	2	0	0	0	0	3	0	0	2	4	0	0	0	0	0	3	0	0	0	1	4	0	0	0	0	3	0	0	47	0	0	0	0	2	1	3	1	6	0
OTU_519	2	8	13	0	0	0	0	0	1	1	0	16	0	0	4	3	0	1	0	0	2	0	0	0	1	0	0	1	16	0	1	0	1	1	18	72	0	0	0	5	0	1	6	0	0	0	0	0	0
OTU_230	1	2	0	1	0	0	0	0	0	12	12	18	2	4	1	1	2	2	0	0	0	0	0	0	0	0	0	7	6	1	2	0	6	1	4	14	0	1	12	5	0	0	5	4	2	0	0	1	0
OTU_179	0	0	0	0	0	0	0	0	0	5	1	0	0	0	0	0	17	0	0	0	0	0	0	1	0	2	2	4	18	0	3	2	0	0	0	1	0	55	2	0	0	1	7	0	0	0	1	0	0
OTU_280	0	3	0	0	0	1	0	2	3	0	1	0	37	0	1	2	0	0	0	0	0	0	0	6	0	5	0	0	3	0	0	0	1	0	5	0	0	0	0	0	2	0	0	0	0	3	1	1	0
OTU_697	25	0	29	1	2	2	31	3	0	0	0	2	0	3	0	0	0	0	0	2	8	1	11	0	1	0	2	0	0	0	0	0	0	0	0	0	0	0	0	0	1	2	0	0	3	1	26	2	20
OTU_1161	5	5	0	8	4	8	1	10	10	5	0	1	3	3	0	2	1	0	0	7	3	3	0	1	0	5	3	0	0	0	15	0	1	0	0	5	0	1	1	0	6	1	0	0	2	3	5	15	2
OTU_1771	0	0	0	0	1	3	0	0	1	0	1	6	1	2	7	1	4	0	0	2	0	0	1	1	0	0	0	0	3	2	4	2	1	0	0	2	0	0	0	3	0	0	0	1	0	0	1	0	0
OTU_427	13	5	0	19	0	0	6	16	0	1	0	1	4	20	0	3	1	0	5	0	0	1	6	0	0	0	0	8	0	0	1	0	0	0	0	3	0	14	9	5	0	1	0	8	0	9	10	0	0
OTU_2122	2	0	1	2	11	18	1	2	1	3	0	1	2	0	1	4	3	0	0	5	2	0	1	0	0	1	1	3	1	1	0	0	2	0	7	2	0	0	0	0	1	0	2	1	0	0	0	5	11
OTU_272	0	9	2	1	0	2	1	4	5	4	0	0	2	0	2	4	0	6	0	2	0	2	0	1	3	2	3	0	4	0	0	13	5	8	9	15	0	0	0	0	0	0	2	0	2	1	0	3	0
OTU_341	0	1	0	0	0	1	0	4	2	1	65	8	0	1	0	0	1	2	1	1	0	8	1	3	0	1	0	0	0	0	4	0	1	0	4	1	0	0	2	0	2	0	0	0	0	6	0	0	0
OTU_9600	5	5	6	6	4	3	3	3	0	2	1	5	2	0	7	2	3	2	4	0	3	1	1	5	4	5	7	5	0	2	5	0	1	1	0	1	2	0	7	1	3	2	1	2	1	4	3	2	1
OTU_1744	14	1	10	1	42	16	0	0	1	0	0	0	0	2	1	0	0	6	0	3	16	0	1	0	3	0	2	4	0	0	0	0	0	0	0	0	6	0	0	0	0	0	0	0	2	0	0	0	3
OTU_475	1	8	3	6	4	6	6	4	2	0	0	1	2	3	2	1	0	2	0	5	4	1	1	2	6	5	2	3	0	2	5	0	0	0	0	3	3	0	8	1	5	6	0	0	1	2	7	9	6
OTU_446	3	39	3	7	1	12	0	2	0	0	6	2	0	0	0	0	0	0	2	3	1	0	0	0	0	2	0	0	1	0	0	0	0	0	0	0	20	2	0	0	0	1	0	3	0	0	1	0	0
OTU_1852	0	1	0	1	0	0	0	1	3	0	1	1	1	0	4	19	1	0	0	1	0	4	0	3	0	1	0	0	0	0	1	0	0	0	0	1	0	1	0	0	0	1	1	1	1	3	0	0	0
OTU_2224	6	3	3	5	5	1	6	5	0	1	0	0	2	2	2	3	1	3	1	5	0	0	0	12	2	12	11	3	2	0	0	2	0	1	2	0	0	4	0	0	0	2	4	0	1	1	4	2	0
OTU_1545	0	0	0	0	8	1	0	0	0	0	0	3	0	0	0	0	2	1	5	0	9	1	1	0	1	0	1	10	0	12	1	2	1	0	0	3	4	3	1	12	0	1	0	13	3	2	0	0	2
OTU_463	8	1	2	8	6	16	8	3	5	1	0	0	2	5	0	0	0	2	8	2	2	1	1	1	5	3	4	4	1	0	0	1	0	0	0	0	0	1	0	1	0	0	0	4	7	1	0	11	6
OTU_1157	3	4	0	10	0	0	1	8	9	4	0	0	1	1	4	3	5	0	0	4	1	6	2	4	0	6	2	9	2	0	0	2	2	2	0	2	0	0	0	0	0	0	0	0	0	5	2	3	0
OTU_2620	2	0	0	1	4	3	2	1	0	0	1	1	2	2	5	2	4	0	0	2	0	3	5	0	0	0	1	0	0	5	6	2	2	1	0	3	1	0	0	2	0	0	1	2	1	6	1	4	3
OTU_2290	2	3	0	1	0	1	1	3	1	10	0	0	0	0	8	11	2	2	0	0	1	9	7	2	5	5	2	2	46	0	0	0	2	6	0	4	2	0	0	0	0	0	1	0	1	0	2	0	1
OTU_521	0	21	3	7	1	12	1	10	9	0	0	0	5	3	0	1	0	3	2	12	1	1	2	4	1	2	1	0	0	0	0	2	0	0	0	0	30	3	3	0	0	0	0	0	9	2	1	19	0
OTU_698	0	0	0	0	0	0	0	1	0	0	29	3	23	7	0	1	0	0	0	3	0	20	0	7	0	1	0	0	0	0	1	0	0	0	0	6	0	0	0	0	2	0	0	0	0	49	2	4	0
OTU_1691	0	0	0	0	1	1	0	0	0	1	2	5	1	1	4	0	2	0	3	0	0	0	0	0	0	0	0	5	0	10	0	0	0	0	0	3	1	0	0	2	0	0	0	6	0	0	0	0	0
OTU_410	0	3	0	8	0	1	1	6	5	7	5	1	4	2	0	10	0	0	0	4	0	6	0	7	0	10	0	0	0	0	3	3	2	2	21	1	0	0	0	0	19	0	0	0	0	9	0	14	0
OTU_3056	4	12	0	19	0	2	7	20	14	0	0	0	1	0	1	1	0	2	0	2	5	3	4	15	3	3	8	2	0	0	0	0	0	0	0	0	14	0	0	0	0	0	0	0	2	2	4	4	1
OTU_2695	1	2	1	4	5	4	3	2	2	0	2	2	1	6	2	2	0	0	3	2	1	0	2	7	1	8	2	1	0	0	4	0	4	0	0	2	0	2	1	0	4	1	0	0	0	2	2	3	0
OTU_1038	0	1	1	2	0	4	1	2	1	7	0	0	1	10	0	1	2	2	0	2	1	0	0	3	3	1	3	0	6	0	0	0	0	0	1	3	0	2	5	0	26	44	0	0	1	1	0	1	1
OTU_1459	2	10	4	9	0	2	2	7	6	0	0	0	0	0	1	3	1	0	0	4	1	2	1	8	1	6	1	0	5	0	0	6	3	2	7	9	0	0	0	0	1	0	1	0	0	1	0	3	2
OTU_194	1	8	7	9	3	7	3	2	1	1	0	0	0	0	0	3	0	2	1	5	3	7	4	2	4	2	5	0	0	0	3	4	0	0	0	2	0	0	1	1	4	1	0	0	0	1	8	1	1
OTU_2343	4	3	8	6	5	2	4	3	0	5	0	0	0	2	4	0	6	0	3	0	1	2	1	2	3	5	6	9	3	0	1	1	1	1	0	0	0	1	0	0	0	0	0	6	21	2	3	2	1
OTU_1358	0	0	0	1	0	0	0	1	4	5	4	0	0	0	1	1	1	0	0	0	0	2	0	2	0	0	0	0	1	4	9	6	0	0	1	6	0	0	1	0	2	2	0	0	0	0	0	0	0
OTU_2083	0	0	0	0	0	0	1	0	1	0	3	2	1	3	0	0	2	1	11	1	0	3	0	0	0	0	3	1	0	3	7	0	0	0	0	1	0	1	3	7	0	0	1	4	0	2	1	3	1
OTU_532	0	0	0	0	0	0	0	0	4	0	7	6	17	55	0	0	0	0	0	0	0	0	0	0	0	0	0	0	0	0	0	0	0	0	0	0	0	9	6	0	10	16	0	0	0	0	0	0	0
OTU_2865	3	5	0	2	4	3	1	5	2	2	0	0	2	3	0	1	2	1	0	12	1	6	0	6	0	6	0	5	0	1	2	3	0	0	1	0	0	1	1	2	1	0	0	0	1	2	0	9	2
OTU_8489	2	4	2	7	4	4	8	13	3	0	0	0	4	4	4	0	4	0	0	1	0	9	4	9	3	1	4	1	1	0	0	0	0	0	2	1	0	0	0	0	4	3	0	2	5	10	1	4	2
OTU_4389	0	1	0	0	0	1	0	1	5	0	0	0	16	2	2	4	0	0	1	0	0	0	0	4	0	2	0	0	2	0	2	0	1	0	1	1	0	0	0	0	0	0	0	0	0	0	0	1	0
OTU_155	2	4	2	1	0	0	0	2	1	1	0	0	0	0	1	1	0	0	0	1	1	14	7	2	1	4	1	0	0	0	0	7	0	0	0	0	41	0	0	0	4	1	0	3	0	4	2	4	1
OTU_9713	5	7	3	6	6	3	11	5	2	0	0	0	1	5	1	2	1	1	1	2	4	2	5	10	4	16	8	3	0	0	1	0	0	0	0	0	0	0	0	2	0	0	0	3	2	2	1	0	4
OTU_8968	0	0	1	0	0	0	0	3	0	0	0	0	1	0	0	0	1	0	0	0	0	1	0	0	1	0	0	0	1	0	0	0	0	5	0	1	0	0	1	0	0	2	0	0	0	1	0	0	1
OTU_1971	1	8	1	5	0	6	0	3	5	2	1	0	8	3	2	2	0	0	0	7	0	0	0	3	0	5	1	5	0	0	1	1	2	0	6	0	0	1	0	1	1	0	0	0	0	2	0	3	1
OTU_772	12	1	8	0	9	4	2	0	0	0	0	0	0	0	0	0	0	2	1	5	39	0	1	2	3	0	8	8	0	0	0	0	0	0	0	0	0	0	0	1	0	0	0	0	1	0	5	0	3
OTU_1084	1	0	0	0	0	0	1	0	0	0	0	3	0	2	1	1	1	3	0	0	0	0	2	0	0	0	2	0	0	0	0	0	5	6	1	1	0	0	5	3	4	16	0	0	1	1	0	0	0
OTU_2316	0	1	2	2	7	1	1	2	0	3	0	0	0	1	2	1	5	1	1	3	4	2	2	0	1	3	2	1	0	2	3	1	3	1	1	0	0	0	1	2	2	1	0	1	1	0	1	4	4
OTU_7287	12	1	6	2	9	2	5	2	3	0	0	5	1	5	1	1	4	1	1	2	6	0	3	2	6	1	11	0	0	0	0	0	0	1	0	0	0	0	0	0	0	0	0	3	5	1	5	1	8
OTU_176	1	0	0	0	0	0	0	0	0	0	0	1	0	0	9	0	2	0	0	0	1	0	2	0	14	2	25	0	0	0	0	0	0	0	0	1	0	0	0	0	0	0	0	0	0	0	0	0	0
OTU_739	6	0	0	0	0	0	0	0	0	7	0	0	0	0	14	0	19	1	0	0	0	0	0	2	22	0	31	0	0	0	0	0	1	6	1	0	0	0	0	0	0	0	0	0	0	0	0	0	0
OTU_402	0	1	1	0	0	1	0	0	8	10	0	0	5	3	0	3	1	1	0	2	0	0	0	0	0	0	1	0	1	0	0	5	4	1	14	28	0	0	0	0	0	2	0	0	1	0	0	0	0
OTU_8457	6	0	4	0	55	10	4	1	0	0	0	0	0	3	0	0	0	0	0	6	14	0	1	0	3	2	1	0	0	1	0	0	0	0	0	0	3	0	0	0	1	1	0	1	2	0	1	5	34
OTU_1884	1	1	2	0	0	2	0	3	6	1	1	1	0	0	0	7	0	2	0	2	0	0	0	3	0	2	0	3	3	1	11	3	3	0	1	3	0	2	2	0	1	2	3	4	0	2	0	2	0
OTU_8263	6	14	2	4	0	1	5	7	0	0	0	0	0	0	1	3	2	4	0	4	2	0	3	2	2	3	7	4	1	0	0	0	1	14	4	13	7	0	0	0	0	0	0	0	0	0	1	0	1
OTU_725	8	0	14	0	7	0	10	0	0	0	0	0	0	1	3	0	0	47	0	4	41	0	7	0	10	0	11	4	0	0	0	1	0	0	0	0	0	0	0	0	0	0	0	0	0	0	1	0	2
OTU_2407	4	5	7	5	2	2	5	6	1	1	0	0	1	0	6	2	1	4	0	2	1	3	0	2	2	2	7	0	0	0	0	11	1	29	0	1	2	0	2	0	0	0	0	1	9	1	1	0	0
OTU_580	2	0	2	0	2	2	0	0	26	0	0	0	1	7	5	0	0	4	0	5	16	0	0	1	4	0	3	0	0	1	0	6	2	2	1	1	10	1	0	0	1	0	0	2	6	0	0	1	1
OTU_1473	1	16	1	14	0	4	1	11	10	1	0	2	0	0	0	10	2	0	0	8	0	2	1	15	0	10	1	9	0	1	4	0	1	0	3	3	0	0	0	0	1	0	0	0	0	8	0	6	3
OTU_2370	0	2	0	2	3	1	0	6	5	3	9	2	0	0	0	0	0	0	0	2	0	3	0	3	0	3	0	2	1	1	2	3	5	1	0	0	1	0	3	9	4	0	2	3	1	6	0	4	1
OTU_995	2	2	1	0	1	13	1	0	0	0	0	0	0	0	0	0	0	1	0	0	0	2	1	0	0	0	0	1	1	0	0	0	0	0	0	2	3	0	1	0	10	5	0	2	0	0	0	1	0
OTU_815	0	1	0	0	0	0	0	1	5	4	2	1	0	0	2	0	0	0	0	1	1	4	0	0	0	1	0	0	0	0	11	4	4	0	0	12	0	0	2	0	1	0	0	1	2	0	0	0	0
OTU_2145	4	4	6	1	1	7	3	2	15	1	0	0	0	4	0	1	1	8	0	3	5	0	5	13	7	8	9	6	0	0	0	1	0	1	0	1	0	1	1	3	0	0	0	0	4	3	5	6	6
OTU_452	0	0	0	0	0	0	0	0	0	26	0	0	0	0	20	16	12	0	24	0	0	1	5	1	1	0	2	0	0	0	0	0	0	0	0	0	0	0	0	0	0	0	0	18	0	0	0	0	0
OTU_2549	0	5	0	8	1	6	1	4	3	13	0	0	4	2	1	7	1	0	0	9	1	7	5	6	0	9	2	2	1	0	0	0	1	0	0	1	0	0	0	1	0	0	0	0	1	5	0	2	0
OTU_2055	0	0	0	0	0	0	0	0	0	6	0	0	0	0	9	7	21	0	0	0	6	1	0	0	0	0	0	1	13	0	0	1	26	0	15	0	0	0	0	0	0	0	0	0	0	0	0	0	0
OTU_836	0	0	0	0	0	0	0	0	9	0	0	5	3	3	0	0	0	1	0	1	0	2	2	2	0	0	0	0	1	3	0	1	0	0	0	5	0	0	0	0	0	1	1	2	0	3	0	0	0
OTU_1128	7	4	5	3	0	0	8	4	9	0	0	0	0	0	3	0	1	1	0	2	0	1	1	1	2	9	9	16	1	0	0	0	2	9	0	1	0	8	0	0	0	0	8	0	2	2	1	1	1
OTU_3575	0	2	0	3	0	0	0	1	10	4	16	1	1	0	1	7	0	0	0	1	0	4	0	1	0	1	0	0	0	0	0	1	0	0	29	3	0	0	0	0	8	0	0	0	1	4	1	3	1
OTU_1156	0	0	0	0	1	0	0	0	0	0	1	0	0	0	3	0	2	0	2	0	2	0	0	0	0	0	0	9	0	31	0	6	0	0	0	0	43	0	0	29	0	0	1	12	0	0	0	0	0
OTU_4295	0	4	0	5	0	0	0	4	2	1	1	0	6	1	0	1	0	1	0	5	0	0	0	7	0	7	0	0	2	0	0	0	12	0	10	1	0	0	1	0	0	0	0	0	0	1	1	0	0
OTU_986	1	2	5	2	0	0	2	2	3	2	0	0	1	0	3	2	0	3	1	2	1	2	0	3	12	1	2	0	5	0	0	6	5	18	3	11	0	0	0	0	0	10	0	1	3	6	2	11	3
OTU_1619	0	0	0	0	0	0	0	0	1	0	9	4	0	1	0	0	0	0	1	1	0	0	0	0	0	1	0	2	0	0	6	1	1	0	0	8	26	0	6	6	3	2	0	4	0	0	1	0	0
OTU_729	36	0	45	1	41	7	10	0	0	0	0	0	0	0	0	0	0	0	0	2	16	0	0	0	1	0	1	0	0	0	0	0	0	0	0	0	2	0	0	0	0	0	0	0	0	0	1	0	1
OTU_537	0	0	0	0	0	0	0	0	0	3	0	0	0	0	0	1	0	0	7	0	0	0	0	0	0	0	0	0	0	0	0	0	0	0	0	0	0	0	0	0	0	0	0	4	0	0	0	0	0
OTU_8478	0	0	1	0	3	2	0	0	1	5	0	0	0	0	1	3	26	0	1	1	1	0	0	1	0	1	0	8	6	0	1	0	0	0	5	1	1	16	1	0	0	0	0	1	0	1	0	0	0
OTU_865	0	2	0	3	0	3	0	6	5	6	2	0	3	0	0	0	1	0	0	3	0	21	0	2	0	1	0	0	1	1	1	1	3	0	0	1	0	0	1	3	0	1	0	0	0	10	0	12	1
OTU_1272	0	4	0	7	0	1	0	7	4	9	1	0	14	0	0	7	1	0	0	2	0	2	0	11	0	6	0	4	0	0	1	0	3	0	18	1	0	0	0	0	4	0	0	0	0	5	0	2	0
OTU_3155	0	3	0	3	0	1	0	1	4	5	0	0	12	1	1	7	1	1	0	3	0	1	0	6	0	6	0	1	0	0	0	0	7	1	1	0	0	0	0	0	2	0	0	1	0	1	0	2	0
OTU_302	6	13	6	12	1	6	5	17	0	5	0	0	0	0	0	1	1	0	1	15	2	1	1	4	9	4	6	4	1	0	0	0	0	0	0	0	6	0	0	0	0	0	0	0	0	3	2	13	7
OTU_1700	0	0	1	2	0	0	0	0	13	1	0	0	2	2	0	0	0	5	2	1	0	1	0	0	0	1	0	2	1	0	0	0	0	3	1	0	0	1	0	0	0	1	43	1	3	3	1	0	0
OTU_7298	0	1	0	0	1	0	0	0	0	0	0	0	0	0	0	0	0	0	0	1	0	2	1	0	0	0	0	0	1	0	0	0	0	0	2	0	0	3	0	0	0	0	3	0	0	2	0	1	0
OTU_1205	3	4	2	5	1	1	1	3	1	7	0	1	2	0	10	3	5	1	0	3	0	1	4	4	1	2	2	17	11	0	0	1	3	1	1	0	0	0	0	0	0	0	0	0	0	0	1	1	1
OTU_1520	0	0	0	0	0	1	0	1	0	0	4	10	0	0	0	0	0	0	0	3	0	0	0	1	0	1	1	0	0	0	0	0	0	3	0	0	0	1	1	0	0	0	12	0	0	2	2	1	2
OTU_2997	0	0	0	0	0	0	0	0	0	0	31	4	0	0	0	0	1	0	0	0	0	0	0	0	0	0	0	1	0	9	6	5	8	5	0	6	1	0	5	3	0	0	9	0	0	0	0	0	0
OTU_4908	1	0	0	0	0	2	0	0	0	0	0	0	0	0	1	0	0	1	0	1	0	0	0	0	0	0	0	0	0	1	0	1	0	0	0	0	0	0	0	0	0	0	0	0	3	0	0	0	0
OTU_1584	1	0	0	0	4	1	3	0	2	0	2	5	2	3	6	1	6	0	3	0	1	1	1	0	0	2	0	1	0	3	0	1	0	0	2	1	1	0	1	3	2	3	2	2	0	0	0	0	0
OTU_371	13	0	4	0	14	3	3	0	0	0	0	0	2	1	0	0	0	16	0	3	32	0	2	0	1	0	0	0	0	0	0	1	0	0	0	0	0	0	0	0	0	0	0	0	2	1	26	0	22
OTU_177	0	0	0	0	0	1	0	1	1	0	0	0	0	1	0	0	0	0	0	1	0	2	0	0	0	0	0	0	0	0	20	0	0	0	0	0	0	0	12	75	2	2	0	0	6	0	1	0	0
OTU_1001	0	0	0	0	0	0	0	1	0	1	28	4	29	9	0	1	0	0	0	3	2	4	2	5	0	4	0	0	1	1	0	0	0	0	0	2	0	0	0	1	0	0	0	0	0	46	1	9	2
OTU_3280	0	0	0	0	8	0	1	0	0	0	0	4	0	3	1	0	6	0	1	0	6	0	0	0	0	0	1	2	0	15	0	0	0	0	0	0	3	1	0	12	0	0	0	16	2	0	0	0	0
OTU_646	0	1	0	1	0	1	0	1	7	9	1	0	0	0	1	0	1	3	0	4	1	3	0	0	0	2	0	15	0	5	14	9	2	0	0	2	0	3	2	0	0	0	0	1	1	1	0	1	1
OTU_509	2	1	0	0	1	3	1	1	1	0	0	2	2	1	1	0	0	0	2	3	4	1	3	0	1	5	2	0	0	1	1	0	13	32	1	2	0	1	6	1	0	1	1	0	1	0	0	1	0
OTU_128	0	0	0	0	0	0	0	1	0	3	25	7	0	0	1	0	2	0	1	0	0	13	0	0	0	1	0	3	0	3	23	1	5	0	2	8	1	0	1	0	4	0	0	0	0	0	0	0	0
OTU_542	21	0	5	2	6	1	5	1	0	0	0	0	2	2	1	0	0	7	0	2	5	0	3	5	23	2	25	0	0	0	0	0	0	0	0	0	0	1	0	0	0	2	0	0	0	0	6	2	4
OTU_1786	2	0	0	0	0	0	0	0	0	0	0	0	0	0	0	2	0	0	0	0	0	0	0	0	0	0	0	0	0	0	2	5	2	0	0	9	0	0	0	0	1	0	0	0	1	0	0	0	0
OTU_1206	0	0	0	3	0	1	0	4	0	5	13	0	0	0	0	0	0	0	1	1	0	3	0	2	0	0	0	0	0	0	5	0	11	0	4	3	0	0	0	0	2	0	0	0	0	0	0	0	0
OTU_1864	0	0	0	1	0	0	0	0	4	0	2	0	45	4	0	0	0	0	0	1	0	3	0	1	0	0	0	0	1	0	1	0	1	0	1	1	0	0	0	0	1	0	0	0	1	3	0	2	0
OTU_7474	1	0	0	0	0	0	1	0	6	2	1	1	0	0	0	5	1	0	8	0	0	4	0	4	1	1	0	0	26	1	7	1	4	17	1	10	0	0	22	5	0	0	2	3	0	2	0	0	0
OTU_1286	0	4	0	5	0	1	1	1	16	4	0	1	0	0	1	13	1	0	1	8	0	18	4	1	0	5	0	0	0	0	0	0	0	0	2	0	9	0	0	0	0	0	0	1	1	9	4	8	0
OTU_96	0	0	0	0	0	0	0	0	0	0	0	0	0	0	0	0	3	0	0	0	0	0	0	0	0	0	0	0	0	0	0	0	0	0	0	0	0	0	0	0	0	0	0	0	0	0	0	0	0
OTU_898	0	0	0	0	0	0	0	0	0	0	0	0	0	1	0	0	1	0	0	0	0	0	0	0	0	0	0	0	2	0	0	1	2	1	0	1	0	0	1	0	0	0	0	0	1	0	0	0	0
OTU_3728	1	0	1	0	2	3	5	1	0	1	1	0	0	0	2	0	3	0	0	11	5	19	37	5	1	0	3	9	0	0	2	0	0	0	0	1	0	0	1	0	0	0	0	4	0	1	0	0	0
OTU_3384	0	0	0	0	0	0	0	0	3	1	0	0	0	0	1	5	0	0	1	0	0	0	0	0	0	0	0	0	0	0	1	0	13	0	39	2	0	0	0	0	0	0	0	0	0	0	0	0	0
OTU_1960	1	0	0	0	0	0	0	0	0	9	0	0	0	0	4	5	7	0	4	0	6	0	0	0	0	0	0	0	21	0	0	0	24	1	34	1	0	0	0	0	1	0	0	0	0	0	0	0	0
OTU_71	1	5	0	3	0	3	0	3	5	2	1	2	0	2	1	0	0	0	1	2	0	1	0	3	2	1	1	0	1	0	0	0	0	0	1	1	0	0	11	0	0	4	2	1	2	2	1	3	0
OTU_347	0	0	0	0	0	0	1	0	0	0	1	0	1	1	0	0	0	0	0	0	0	0	0	2	0	1	0	0	0	1	6	0	6	1	0	1	0	1	4	1	0	0	0	0	0	4	0	0	0
OTU_704	0	1	0	6	0	2	0	5	1	1	12	3	1	0	0	0	0	1	0	1	0	7	0	13	1	5	0	0	1	0	1	0	0	0	2	2	0	0	0	0	0	0	4	1	0	2	0	3	1
OTU_450	7	11	5	12	2	4	10	11	2	2	0	0	0	0	0	2	2	0	12	2	3	1	0	3	1	0	2	0	17	1	1	2	1	2	0	1	0	0	2	0	0	0	4	9	1	0	3	5	1
OTU_202	15	1	14	0	13	2	2	2	0	0	0	0	0	3	2	0	0	5	0	4	32	0	3	1	14	2	6	0	0	0	0	0	0	0	0	0	0	0	0	0	0	1	0	0	2	0	2	0	14
OTU_640	3	9	6	2	1	6	0	1	0	0	0	0	0	0	1	6	0	0	0	0	0	0	0	0	0	2	0	0	5	0	0	0	0	0	8	24	0	0	0	0	0	0	0	0	56	0	1	0	0
OTU_2254	2	1	0	6	0	0	3	8	2	0	0	0	4	2	0	0	0	1	2	0	0	5	2	0	0	4	0	1	0	0	0	0	0	0	0	0	6	0	0	0	1	0	1	2	0	3	2	2	3
OTU_8404	7	4	3	7	1	5	8	9	2	3	0	1	1	7	5	1	3	4	2	3	1	0	8	4	5	2	11	1	1	0	1	2	0	0	0	0	3	1	2	1	1	0	1	0	2	0	1	2	1
OTU_9368	1	3	0	8	1	2	1	6	3	1	1	0	7	3	0	4	2	0	0	4	2	7	2	5	2	23	1	0	1	0	3	2	1	0	2	1	0	1	0	0	5	1	0	0	1	4	0	1	0
OTU_199	0	0	1	0	0	2	2	1	0	19	1	3	0	0	0	0	7	2	0	0	0	0	0	0	1	1	0	0	0	0	0	2	1	2	0	1	0	0	0	0	0	1	0	0	0	0	0	0	0
OTU_87	0	0	0	0	0	0	0	0	5	0	1	0	0	2	0	0	0	1	2	0	1	0	2	0	0	1	0	0	0	0	0	0	0	0	0	0	0	0	1	0	0	0	0	1	0	0	0	0	0
OTU_58	2	0	0	0	0	0	2	0	1	0	1	22	0	0	0	0	0	4	10	0	0	2	2	0	0	0	0	0	0	1	5	0	0	0	0	6	0	0	7	4	0	2	0	5	4	1	1	0	0
OTU_484	8	2	6	0	1	5	0	0	2	0	0	0	0	2	0	2	0	16	1	2	5	0	1	0	10	2	3	0	0	0	0	0	0	0	1	1	2	0	0	0	0	1	0	7	2	2	4	1	3
OTU_6549	0	0	0	0	0	0	0	0	0	9	0	0	0	0	3	9	7	0	0	0	4	0	0	0	0	0	0	0	10	1	0	2	26	1	50	1	0	0	0	0	0	0	0	0	0	0	0	0	0
OTU_6379	4	6	2	7	0	1	2	2	0	5	1	1	1	1	2	1	2	3	1	2	0	5	3	1	0	2	2	0	0	2	1	3	3	2	1	0	3	0	0	0	1	2	0	1	1	4	3	5	1
OTU_1788	1	12	1	15	0	0	1	6	5	3	0	0	2	0	2	5	0	0	0	7	2	0	0	11	0	14	3	7	1	0	1	0	5	1	0	0	0	0	0	0	0	0	0	1	2	2	0	5	0
OTU_1414	0	1	0	0	0	0	0	3	0	2	25	6	0	0	0	0	2	0	1	0	0	4	0	0	0	0	1	1	0	1	5	0	0	0	0	1	0	0	2	1	0	0	0	0	0	0	0	0	0
OTU_1203	6	0	4	0	7	0	3	0	0	0	0	0	0	0	5	0	0	26	0	1	28	0	5	0	15	1	10	0	0	0	0	0	0	0	0	0	12	0	2	1	0	0	2	1	4	0	5	1	6
OTU_364	0	0	0	0	0	0	0	0	0	0	0	0	0	0	0	0	0	0	5	0	0	0	0	0	0	0	0	0	0	7	0	1	0	0	0	0	0	0	1	0	0	0	0	0	0	0	0	0	0
OTU_1478	6	10	2	10	1	4	7	12	3	1	0	0	1	0	2	1	2	2	1	3	0	0	0	4	2	7	4	0	1	0	0	2	0	4	1	0	0	1	0	0	0	0	0	0	1	2	1	7	2
OTU_3486	0	2	0	4	1	1	1	1	2	0	1	0	3	1	0	0	2	0	1	0	0	6	0	1	0	0	0	0	0	2	4	4	2	0	0	0	0	0	1	3	1	0	0	4	0	3	0	6	0
OTU_3584	3	4	0	6	0	3	0	5	7	0	0	0	0	1	10	3	0	2	1	2	2	3	5	9	8	5	8	1	0	0	0	1	0	0	0	0	0	0	1	0	0	0	1	0	6	4	1	15	1
OTU_896	0	1	1	0	2	12	0	0	1	0	0	0	0	0	0	0	1	0	0	0	0	0	0	0	0	1	0	15	0	0	1	0	0	0	0	0	4	0	0	2	36	3	1	0	2	0	0	1	0
OTU_1054	3	1	1	2	7	22	0	3	3	0	0	1	8	2	0	1	1	3	0	8	1	1	3	0	0	0	1	3	0	0	2	0	0	0	0	2	2	1	1	1	6	5	2	0	0	3	1	6	7
OTU_1793	0	0	0	0	0	0	0	0	0	3	4	1	0	0	1	0	0	0	0	0	0	0	0	0	0	0	0	5	0	3	7	1	12	2	0	3	4	0	2	5	2	0	20	0	0	0	1	0	0
OTU_137	1	1	4	0	6	0	0	0	0	0	0	0	0	0	6	0	2	5	4	4	1	0	3	0	8	0	2	0	0	10	2	0	0	0	0	0	0	0	4	20	0	0	2	2	0	0	2	0	3
OTU_1419	0	2	0	0	1	0	0	1	1	0	1	2	5	3	0	20	0	0	1	0	0	1	2	2	0	1	0	0	6	0	3	3	0	0	1	2	0	0	3	3	1	2	0	0	0	1	0	4	0
OTU_2110	0	3	1	5	0	4	0	2	2	22	0	0	2	2	4	12	6	0	0	2	0	7	0	5	0	1	0	0	6	0	0	3	1	0	2	0	0	0	1	0	2	0	0	0	0	0	0	1	0
OTU_408	19	0	13	1	1	0	14	1	0	0	0	0	0	4	3	0	0	4	8	0	2	0	3	0	2	0	1	0	0	0	0	0	0	0	0	0	0	0	0	1	0	3	0	12	8	3	20	1	8
OTU_1635	2	7	0	10	0	0	0	5	8	4	0	2	0	3	1	4	2	0	2	5	0	9	1	12	0	13	2	0	0	3	1	2	0	0	1	0	0	0	1	0	0	1	0	0	0	8	3	6	0
OTU_2743	1	5	3	0	1	7	1	2	3	0	1	1	3	1	1	3	5	0	0	5	0	1	0	3	0	3	0	0	0	2	0	2	0	0	0	0	3	4	0	0	2	1	1	0	4	0	0	3	0
OTU_1284	0	1	0	3	0	0	0	1	0	0	0	0	2	1	0	0	0	0	0	3	0	0	0	4	0	7	0	0	0	0	2	0	0	0	1	0	0	0	0	0	1	0	0	0	0	0	0	0	0
OTU_274	1	9	0	5	2	24	0	0	10	0	0	0	5	1	0	0	0	1	0	24	6	0	0	0	2	3	1	0	0	0	0	0	0	0	0	1	0	0	0	0	1	2	0	0	4	2	1	6	0
OTU_8397	0	0	0	0	4	4	0	1	2	1	0	0	0	0	4	0	18	1	0	1	0	0	0	0	0	1	1	10	5	0	2	1	1	1	0	4	2	16	1	0	0	0	1	0	0	0	0	0	1
OTU_9991	0	1	0	0	0	0	0	6	2	0	4	0	2	0	1	0	2	0	1	6	1	6	1	1	0	0	0	2	0	2	2	4	2	0	0	1	0	0	3	12	1	0	0	4	1	3	0	3	1
OTU_5894	0	0	0	1	0	0	0	0	1	0	1	2	1	4	0	0	0	2	0	0	0	0	1	0	0	0	0	1	0	1	0	0	0	1	0	0	0	0	0	0	0	1	5	2	2	1	2	0	0
OTU_1544	0	4	0	0	0	1	0	2	1	0	5	1	0	0	1	3	1	0	0	1	0	3	0	2	0	0	0	1	4	0	14	1	34	0	2	1	4	1	2	0	0	2	6	0	0	2	0	2	0
OTU_2238	0	0	0	1	0	2	0	0	0	3	0	0	0	0	0	0	0	0	0	0	0	3	0	1	0	1	0	0	0	0	1	0	0	0	1	0	0	0	0	0	1	0	0	0	0	5	0	0	0
OTU_857	12	4	19	1	20	4	11	2	1	0	0	0	0	0	1	0	0	3	1	2	9	0	1	1	1	4	4	11	0	0	0	0	0	0	0	0	0	0	0	1	0	1	0	1	1	1	3	4	18
OTU_370	2	9	1	4	0	2	0	1	7	2	0	0	0	1	2	5	2	0	0	7	0	11	5	3	0	0	2	0	0	0	0	0	0	0	0	2	8	0	0	0	0	0	0	3	1	8	0	6	0
OTU_1247	0	0	0	0	0	1	0	0	0	0	0	0	0	0	0	0	0	0	0	0	0	0	0	0	0	0	0	0	0	0	0	1	0	0	0	0	0	0	0	0	2	0	0	0	0	0	0	0	0
OTU_2950	0	0	0	0	0	0	0	0	1	2	34	9	0	0	0	0	3	3	0	0	0	0	0	0	0	0	0	0	0	0	0	0	0	0	0	1	13	2	1	3	1	3	0	1	1	1	0	0	0
OTU_9727	0	0	0	0	2	2	0	1	3	4	0	0	1	0	4	2	12	0	0	1	1	0	0	1	0	1	0	0	2	0	5	0	0	0	3	0	5	7	0	0	1	3	0	2	0	0	0	0	0
OTU_1000	0	4	0	4	0	3	0	1	4	3	5	0	1	1	0	9	2	0	0	1	1	4	1	7	0	4	0	0	1	0	16	2	21	0	5	1	0	0	1	0	6	0	0	2	0	2	1	1	0
OTU_714	0	0	0	0	0	0	0	0	5	0	0	5	2	3	0	0	0	3	1	1	0	1	2	1	0	0	0	0	0	1	1	2	1	0	0	1	0	0	0	0	1	0	1	1	1	5	0	0	1
OTU_1208	7	1	5	2	6	3	5	1	4	0	0	8	1	2	3	0	5	2	0	0	3	0	0	2	3	1	7	0	1	0	0	1	0	2	0	0	0	0	0	1	0	1	1	2	9	0	2	3	6
OTU_607	3	1	0	0	0	0	2	0	2	2	0	2	0	0	0	0	6	1	7	0	0	0	9	1	4	0	4	0	0	11	0	8	0	0	0	2	0	0	1	0	0	4	0	0	0	1	4	0	1
OTU_1389	2	6	1	9	0	1	0	15	8	2	5	5	1	0	1	3	0	0	0	6	0	12	2	7	0	8	1	0	0	0	3	0	1	0	0	0	0	1	0	1	4	0	0	1	0	8	2	4	2
OTU_8643	0	0	0	4	0	0	0	1	0	2	0	0	3	4	1	0	0	0	0	0	0	0	0	2	2	1	0	0	7	0	0	1	0	0	0	0	0	0	6	0	35	44	1	0	1	0	1	0	2
OTU_287	0	0	0	0	0	0	0	0	2	0	1	3	0	1	0	0	1	0	2	0	0	1	0	1	0	4	0	0	0	5	1	0	1	0	0	2	0	0	2	3	0	0	0	0	0	4	1	1	0
OTU_1879	4	8	3	9	1	1	5	12	3	11	0	0	5	2	2	0	4	0	0	2	0	3	1	2	2	11	1	0	2	0	2	1	5	1	1	1	0	1	1	0	0	0	0	0	2	2	0	0	1
OTU_3394	3	4	1	3	4	0	2	2	3	2	0	0	0	0	2	1	1	2	1	0	1	0	1	2	4	0	4	0	3	0	0	4	1	22	1	5	0	6	0	0	1	0	7	0	4	0	0	0	3
OTU_1323	1	1	0	2	0	1	0	8	2	10	5	3	15	11	0	1	0	1	0	2	2	6	5	1	0	4	0	0	2	0	3	2	1	0	1	0	0	0	2	0	1	0	0	0	2	1	1	0	0
OTU_1378	0	6	1	9	0	1	0	6	3	11	5	0	3	0	1	5	3	0	0	2	0	4	0	4	0	9	0	0	0	1	5	1	2	1	0	3	0	4	0	0	1	0	0	0	0	3	2	6	0
OTU_2552	0	8	0	7	0	1	0	3	6	3	5	2	0	1	1	1	1	1	0	6	1	10	0	5	0	7	3	0	0	0	3	0	0	0	2	0	1	0	1	0	1	0	0	0	0	9	1	7	2
OTU_9088	1	3	2	2	2	1	3	3	1	1	2	3	2	1	4	1	2	2	0	3	1	2	1	9	0	10	1	2	2	0	7	0	3	0	0	0	12	1	4	1	0	0	3	2	1	1	0	2	3
OTU_9723	0	0	0	1	2	2	0	0	4	3	0	1	0	0	0	4	24	0	0	1	1	0	0	0	0	1	0	2	8	0	2	1	0	0	0	2	9	4	0	1	0	0	0	1	0	0	0	0	0
OTU_1665	0	0	0	0	0	1	2	1	3	0	0	0	1	0	1	2	1	0	0	3	0	1	1	5	0	7	1	0	1	0	7	2	0	0	0	0	69	0	0	0	1	0	0	0	2	0	0	8	0
OTU_105	3	10	4	4	1	0	5	11	5	0	0	1	0	0	2	2	0	12	0	3	1	4	5	3	11	1	7	0	0	0	0	0	0	0	0	0	0	1	0	0	0	0	0	1	6	2	7	7	1
OTU_1040	0	0	0	0	6	4	0	0	0	0	0	0	0	0	1	1	0	0	0	2	3	0	0	0	0	0	0	0	0	0	0	0	0	0	0	0	0	0	0	0	0	0	0	0	0	1	0	0	0
OTU_6854	0	5	2	8	5	3	3	7	2	7	2	1	6	5	0	0	7	0	0	3	0	2	0	6	0	2	0	0	2	0	2	0	1	0	0	1	1	1	3	0	0	0	1	1	1	2	0	2	3
OTU_165	5	12	7	6	0	1	4	12	0	0	0	0	0	0	0	0	0	0	5	1	2	9	6	0	0	1	0	0	0	0	0	0	0	0	0	0	0	0	0	0	0	0	0	6	0	4	0	0	0
OTU_9726	0	1	3	0	53	8	2	0	2	0	0	0	0	6	1	0	0	0	1	4	10	0	1	0	3	2	0	0	0	0	0	0	0	0	0	0	0	0	0	0	0	1	0	0	0	2	2	10	16
OTU_234	5	2	16	1	0	1	22	2	0	1	0	3	0	0	0	1	0	1	11	0	0	0	8	1	9	0	2	13	0	0	0	3	0	2	0	1	0	1	4	6	0	2	1	6	0	0	3	0	1
OTU_296	0	0	0	0	0	3	0	1	0	0	2	1	0	0	0	2	0	0	2	5	0	2	1	3	1	2	0	0	0	1	7	0	0	1	0	6	0	0	22	0	0	0	0	1	0	2	0	0	0
OTU_990	0	0	0	0	0	0	0	0	0	2	10	0	6	0	0	0	0	0	2	1	0	0	0	0	0	0	0	0	0	0	1	0	0	0	0	0	0	0	1	0	0	0	0	0	0	3	0	6	0
OTU_9731	0	0	0	0	17	4	1	1	3	1	0	0	0	0	2	2	9	0	0	0	4	0	0	0	0	0	0	0	3	0	1	1	0	0	3	1	3	7	6	2	0	0	2	4	0	1	0	0	0
OTU_435	1	0	0	1	0	2	0	7	0	5	1	0	0	0	1	3	4	0	0	7	0	5	1	5	0	1	0	0	0	0	1	0	0	0	0	0	0	0	0	0	0	0	0	1	0	1	0	12	2
OTU_504	0	5	0	1	0	4	0	5	5	2	0	0	4	4	0	2	1	0	0	2	0	1	1	7	0	3	0	12	0	0	0	0	1	0	10	1	0	1	0	1	3	0	0	0	0	0	1	3	0
OTU_1181	0	0	0	0	0	0	0	0	0	0	6	0	77	1	0	1	0	0	0	2	0	3	0	2	0	1	0	0	0	0	2	0	0	0	1	2	0	0	0	0	0	0	0	0	0	13	0	7	0
OTU_395	0	0	0	1	0	1	0	0	13	0	0	0	8	1	0	0	0	0	0	0	0	7	1	0	0	2	0	1	0	3	2	0	0	0	1	1	0	0	1	0	0	0	0	0	0	4	0	0	0
OTU_1216	0	0	3	0	0	0	0	0	0	16	0	0	0	0	1	12	4	0	2	0	3	0	0	0	0	1	1	0	11	0	0	0	14	0	43	1	0	0	0	0	1	0	0	0	0	0	0	0	0
OTU_2908	0	0	0	0	0	0	0	0	10	2	0	0	0	0	0	1	0	0	2	0	0	4	0	0	0	0	0	0	1	2	3	0	0	0	0	2	0	0	2	3	0	0	1	3	0	0	0	0	0
OTU_538	26	3	36	5	6	9	20	1	0	0	0	0	0	1	0	0	0	2	0	2	5	0	3	0	3	0	4	0	0	0	0	0	0	0	0	0	0	0	0	0	0	0	0	0	4	0	7	1	2
OTU_9719	0	1	0	0	3	1	0	0	3	2	0	0	0	0	4	3	27	0	0	1	1	0	0	0	0	0	0	1	2	0	4	1	1	0	2	1	4	4	1	0	0	0	1	1	4	0	0	0	0
OTU_221	0	5	0	0	0	2	0	0	1	0	0	0	3	0	0	0	0	0	0	14	1	1	0	1	0	2	0	0	0	0	0	0	0	0	0	0	0	0	0	0	0	0	0	0	0	3	0	6	0
OTU_409	0	0	0	0	0	0	0	0	0	0	0	0	0	0	0	0	0	1	0	1	0	0	0	0	0	0	0	7	0	0	0	0	0	0	0	0	0	0	0	0	14	11	0	0	111	0	0	0	0
OTU_1180	0	0	0	1	0	0	0	0	0	3	23	7	0	0	0	0	1	0	0	0	0	6	0	0	0	1	0	1	0	1	5	5	4	0	1	5	8	0	3	0	13	3	0	0	0	0	0	0	0
OTU_1046	0	0	1	1	0	1	0	0	3	3	15	14	2	0	0	0	3	0	0	0	0	0	0	0	0	0	0	6	0	0	1	0	0	0	0	0	0	0	0	3	0	1	1	0	0	0	1	1	0
OTU_317	1	1	2	1	4	5	5	0	1	0	0	0	2	6	0	2	3	0	0	6	3	1	2	6	11	5	8	2	0	2	1	0	0	0	1	0	1	0	0	0	0	1	0	1	0	1	0	3	2
OTU_248	3	19	1	16	2	2	3	15	1	0	0	0	0	0	0	0	0	1	1	23	2	9	0	1	0	1	0	11	0	0	0	0	0	0	0	0	18	0	0	0	0	0	0	0	1	5	0	2	2
OTU_2944	1	6	2	7	0	0	1	4	2	3	1	0	2	2	0	2	1	1	0	1	0	5	1	1	1	10	0	2	0	0	2	4	1	0	0	1	3	1	1	0	0	0	0	2	1	2	0	1	0
OTU_211	1	0	0	0	0	0	0	0	0	46	0	0	0	0	7	1	42	2	0	0	0	0	0	0	4	0	0	0	29	0	0	1	0	0	0	0	0	0	0	4	0	1	0	0	0	0	0	0	0
OTU_2183	2	1	4	0	1	0	1	0	0	0	0	3	0	0	1	0	4	0	0	6	7	19	28	1	0	0	4	0	0	0	0	0	0	0	0	0	7	0	0	1	0	0	0	7	0	0	0	1	0
OTU_9715	3	0	2	0	49	7	4	1	0	0	0	0	0	2	0	0	0	1	0	4	10	1	0	0	2	0	0	0	0	0	1	0	0	0	0	0	0	0	0	0	0	0	0	0	3	1	3	10	19
OTU_2615	0	0	0	0	0	0	0	0	0	9	9	6	0	0	1	3	2	0	5	0	1	0	0	1	0	0	0	0	0	0	8	0	1	5	0	10	1	1	8	2	12	4	0	5	0	0	0	0	0
OTU_814	1	0	0	0	0	0	0	0	1	2	0	1	1	0	2	1	1	2	2	0	0	0	1	0	0	0	0	3	12	0	2	1	0	2	3	18	0	0	6	2	2	3	1	0	0	0	0	0	0
OTU_9703	3	2	3	0	21	6	1	0	1	2	0	0	0	3	2	1	8	0	0	1	3	0	1	0	0	1	0	4	0	0	0	3	0	4	0	1	0	0	0	0	0	2	0	3	10	1	0	2	8
OTU_239	0	1	1	0	1	3	0	2	3	0	0	0	0	0	0	0	0	3	0	1	0	0	0	2	1	3	0	0	0	0	0	0	0	0	0	0	0	0	0	0	0	0	0	0	0	0	0	1	0
OTU_528	0	3	0	0	1	12	0	1	2	1	1	0	0	0	0	0	0	1	0	6	1	4	0	2	0	2	0	0	0	0	1	0	0	0	0	0	0	0	42	1	0	0	0	0	0	1	0	0	0
OTU_2085	0	0	0	0	0	0	0	0	1	1	2	2	0	1	0	0	0	5	0	0	0	1	0	1	0	0	0	0	11	0	0	1	1	2	0	2	0	0	0	1	1	0	0	0	3	1	1	0	0
OTU_260	0	0	0	0	0	0	0	0	0	0	0	0	0	0	1	2	0	0	17	0	0	0	0	0	1	0	0	5	0	0	0	0	0	0	0	0	0	0	0	0	0	0	0	16	0	0	0	0	0
OTU_262	1	1	1	1	2	7	0	1	0	0	0	0	1	4	0	0	0	0	0	38	35	1	0	0	0	0	1	0	0	0	0	0	0	0	0	0	0	0	0	0	0	0	0	0	4	0	4	6	8
OTU_1302	4	14	3	9	2	0	4	7	0	1	0	0	0	0	0	1	0	0	0	3	3	1	4	2	5	10	5	1	0	0	0	0	1	8	3	6	4	0	0	0	0	0	0	0	0	2	0	3	0
OTU_1045	0	0	0	0	0	0	0	0	0	0	0	0	0	0	0	0	0	0	0	0	0	0	0	0	0	0	0	0	0	15	1	0	0	0	0	3	0	0	0	0	0	0	0	0	0	0	0	0	0
OTU_749	0	1	0	0	0	0	0	1	5	5	0	0	1	0	0	0	0	0	0	0	0	0	0	3	0	1	0	0	0	0	5	1	4	0	2	3	0	0	0	0	0	0	0	0	0	0	0	0	0
OTU_270	0	1	0	2	1	1	0	1	0	0	4	1	0	0	2	1	1	0	41	0	0	0	0	0	1	1	1	0	0	0	3	1	0	0	0	1	0	0	22	6	0	0	0	2	0	2	0	5	0
OTU_628	1	0	0	2	0	0	0	2	0	0	0	0	0	0	0	0	0	1	34	0	0	1	0	0	0	0	0	0	0	0	1	0	0	0	0	0	0	0	1	0	0	0	1	15	0	1	0	3	1
OTU_1233	0	2	0	8	0	1	0	5	9	5	0	0	2	0	2	3	0	0	0	0	1	8	0	2	0	1	0	0	0	1	7	3	2	0	1	3	23	0	1	0	2	0	0	0	1	6	1	6	1
OTU_1191	0	5	0	12	0	1	1	9	4	2	0	0	6	1	0	1	0	0	0	1	0	1	0	11	0	17	0	0	2	0	1	0	3	0	4	0	0	0	0	0	2	0	0	0	1	0	0	2	0
OTU_9981	2	4	0	3	0	4	1	10	3	4	0	0	3	2	1	2	0	0	0	5	0	5	1	14	0	11	0	4	0	2	2	0	0	1	0	0	1	0	0	0	2	0	0	2	0	6	0	16	0
OTU_1182	0	3	0	0	0	1	0	2	10	8	0	0	2	0	2	8	0	1	1	2	0	2	0	3	0	0	0	3	0	0	1	0	0	0	6	0	0	1	0	0	1	0	0	0	1	6	1	4	0
OTU_710	0	0	0	0	0	0	0	0	0	0	0	0	0	0	0	0	1	0	0	0	0	0	0	0	0	0	0	0	0	10	2	0	1	0	0	0	0	0	1	0	0	0	0	0	0	0	1	0	0
OTU_785	0	0	0	0	0	0	1	0	8	0	0	2	0	0	0	1	0	2	3	0	0	3	1	0	0	0	0	0	1	3	9	2	0	0	0	1	0	2	2	0	0	0	0	1	0	0	0	0	0
OTU_285	1	0	2	1	3	1	0	0	0	0	0	0	0	2	1	1	2	0	1	10	2	0	0	0	2	0	1	1	0	1	0	3	16	4	0	0	0	0	0	0	0	0	0	0	0	0	0	1	1
OTU_206	0	0	0	0	0	0	0	0	0	1	0	0	0	0	2	2	0	0	0	0	0	0	0	0	0	0	0	0	0	0	0	5	0	0	0	0	0	0	0	0	0	0	0	9	72	0	0	0	0
OTU_1388	3	6	6	1	11	5	1	2	2	2	1	4	0	9	0	0	1	0	0	4	3	0	1	2	2	2	1	0	0	0	1	0	0	0	0	0	0	0	0	0	1	0	0	3	0	1	5	3	7
OTU_1487	1	2	4	1	4	0	2	2	0	1	0	0	0	0	4	0	2	0	0	2	1	16	44	2	1	2	3	0	0	0	1	0	0	0	0	0	0	0	0	1	0	0	0	4	1	1	2	0	0
OTU_54	0	0	1	2	0	0	1	5	1	0	0	1	0	0	0	4	0	0	0	0	0	2	1	0	0	0	0	0	0	0	5	0	0	0	0	0	0	0	1	5	0	0	0	1	0	0	0	0	0
OTU_417	2	3	3	10	1	1	2	11	0	1	0	0	2	0	1	2	0	1	0	5	1	1	0	17	0	7	6	0	0	0	0	2	1	2	1	0	0	0	0	0	0	3	0	1	7	2	0	2	0
OTU_113	0	0	0	0	0	0	0	0	1	4	0	0	0	0	4	1	2	0	0	1	0	1	2	0	1	1	1	0	0	0	0	1	0	0	0	2	24	0	0	2	0	0	0	0	0	0	0	0	1
OTU_671	4	14	3	18	1	4	3	20	1	0	0	0	0	0	0	0	0	1	0	7	0	3	6	1	0	4	0	0	0	0	0	0	0	0	0	0	27	0	0	0	0	0	0	1	3	3	0	3	0
OTU_268	0	0	0	0	0	0	0	0	3	0	1	1	0	0	3	2	0	1	46	0	0	0	0	0	0	0	0	0	0	7	1	0	0	2	0	1	4	0	1	1	0	0	2	5	0	0	0	0	0
OTU_180	0	1	0	0	0	0	0	1	2	3	11	0	0	0	0	0	0	0	0	0	0	0	0	1	0	0	0	9	0	0	12	1	4	1	1	9	0	0	2	1	5	1	0	1	0	0	0	0	0
OTU_2103	0	4	0	7	0	1	0	4	3	4	1	1	2	4	2	16	3	1	0	3	1	4	0	4	1	2	0	0	1	1	4	3	6	0	8	2	0	0	1	0	5	0	0	0	0	6	0	2	0
OTU_1298	0	0	0	0	1	0	0	0	2	1	19	7	0	1	0	0	6	0	0	1	0	0	0	0	0	0	0	0	0	1	4	0	0	0	0	0	0	3	0	5	0	0	0	2	0	0	0	0	0
OTU_2887	1	0	0	0	0	0	0	0	1	2	0	0	0	0	9	21	10	0	1	0	5	0	0	0	0	0	0	0	52	0	0	0	0	0	5	2	3	0	0	0	0	0	0	0	0	0	0	0	0
OTU_75	0	2	0	2	2	16	1	3	0	0	0	0	0	1	1	1	0	0	0	45	7	1	0	0	1	0	1	0	0	0	0	0	0	0	0	0	1	0	0	0	0	1	0	0	0	0	1	16	2
OTU_9221	1	2	0	1	1	0	2	2	2	1	1	0	0	1	2	4	2	0	1	2	1	1	0	4	0	4	0	0	3	0	14	1	7	0	0	2	24	2	0	1	2	0	0	3	0	0	0	5	3
OTU_191	2	0	0	0	1	0	1	0	0	10	2	0	1	2	8	3	25	0	1	0	8	0	0	1	1	1	2	0	26	0	1	0	2	2	1	0	2	1	0	0	0	0	19	0	1	0	1	1	0
OTU_76	0	0	1	1	0	1	5	2	0	1	2	13	0	0	1	0	0	0	3	9	1	0	1	0	2	0	0	0	0	1	3	0	0	0	0	0	0	0	7	2	0	0	0	0	0	1	1	1	0
OTU_400	0	0	0	0	0	1	0	0	0	0	1	1	0	0	0	0	0	0	0	0	0	0	0	0	0	0	0	0	1	0	1	0	0	0	1	0	0	0	1	25	0	0	0	2	1	0	0	0	0
OTU_8703	5	0	5	0	3	0	1	0	2	1	0	0	0	0	11	0	0	42	0	1	25	0	2	0	1	0	4	0	0	0	1	0	0	0	0	0	4	0	0	1	0	0	0	0	0	0	4	1	8
OTU_479	0	0	0	0	0	0	0	1	0	0	28	10	7	15	0	0	0	0	0	0	1	1	0	2	0	0	1	0	1	0	3	1	0	0	0	1	0	0	0	0	0	0	10	2	1	3	5	0	0
OTU_2050	1	0	3	0	0	0	0	0	0	14	0	0	0	1	2	1	19	0	1	0	1	0	1	0	0	0	0	0	27	0	0	1	9	5	11	2	0	0	0	0	0	1	0	1	0	0	0	0	0
OTU_2142	0	0	1	0	0	1	0	0	4	0	2	5	4	2	0	0	0	0	1	1	0	1	0	0	0	1	0	2	0	4	0	0	0	0	0	0	0	0	1	1	0	1	1	3	0	1	1	0	0
OTU_3523	0	6	2	6	3	3	1	4	2	2	0	0	0	0	4	0	1	0	0	1	2	0	3	3	0	4	0	1	1	0	0	2	0	0	1	0	0	0	1	1	0	1	1	0	1	4	0	3	2
OTU_2399	8	4	5	0	3	5	6	3	0	0	0	0	2	3	3	0	3	1	0	6	2	1	3	1	0	1	0	0	0	0	2	1	0	0	0	1	0	0	0	2	0	0	0	1	0	3	7	7	8
OTU_695	4	0	5	0	0	0	6	0	0	0	0	2	0	4	13	0	2	8	5	0	3	0	7	1	5	0	4	5	0	1	0	0	0	1	0	1	0	0	1	2	0	0	0	1	0	0	22	0	8
OTU_587	0	0	0	0	0	0	0	0	0	3	0	0	0	0	0	0	1	0	0	0	0	0	0	0	0	0	0	0	0	0	3	1	5	0	0	6	0	0	0	1	1	0	0	1	0	0	1	0	0
OTU_606	0	17	2	6	0	7	2	6	1	1	1	1	0	1	0	3	0	1	1	3	0	0	0	8	0	9	1	0	0	0	0	2	4	0	3	1	0	0	0	0	1	1	0	0	0	2	0	4	1
OTU_6777	2	6	0	8	4	2	3	4	5	0	0	0	1	0	0	1	2	0	0	3	0	3	1	9	0	8	2	0	0	0	1	9	3	2	0	2	0	1	0	3	1	1	0	0	2	0	1	3	0
OTU_1551	1	0	0	0	0	0	0	0	0	8	0	1	0	0	3	4	5	0	3	0	0	0	0	0	1	0	0	0	7	0	1	1	10	3	40	6	0	0	0	0	1	0	0	0	0	0	0	0	0
OTU_9933	0	0	0	0	0	2	0	0	1	0	0	0	0	0	0	1	1	0	0	0	0	0	0	0	0	2	0	2	3	2	14	3	40	2	1	1	8	2	1	0	0	0	1	1	0	1	0	0	0
OTU_2921	2	5	0	3	0	0	0	7	6	6	0	0	0	0	0	6	1	0	0	3	0	13	1	2	0	6	0	0	0	0	14	3	0	0	2	3	2	0	0	0	0	0	0	0	0	7	0	3	1
OTU_352	0	0	1	2	2	1	4	2	2	1	0	11	0	0	0	0	3	0	4	1	0	1	1	2	1	3	2	10	1	0	0	1	0	8	1	6	0	4	2	2	1	1	0	0	1	1	0	2	2
OTU_472	0	0	1	0	4	26	0	0	0	0	8	4	0	0	0	0	0	4	0	0	0	0	1	1	0	1	0	17	0	0	0	0	0	1	0	0	0	4	0	1	0	0	1	30	7	0	4	0	0
OTU_340	1	2	1	5	1	0	0	0	1	0	0	1	2	0	0	0	0	3	0	0	0	3	4	2	4	1	0	0	5	0	0	0	0	1	1	6	5	0	0	0	0	1	0	0	0	0	0	0	1
OTU_122	3	0	3	0	18	3	1	0	0	0	0	0	0	2	1	0	0	29	0	6	23	0	1	0	2	0	3	0	0	0	0	1	0	0	0	0	0	0	0	0	0	0	0	1	1	1	6	1	13
OTU_637	0	0	0	0	0	0	0	0	0	0	0	0	0	0	0	0	2	0	1	0	1	0	0	0	0	0	0	0	27	0	0	0	0	0	0	0	0	0	0	0	0	0	0	0	0	0	0	0	0
OTU_882	0	0	0	0	0	0	0	0	0	0	0	0	0	0	4	1	20	0	0	0	1	0	0	0	0	0	0	20	30	0	0	0	5	0	5	2	0	0	0	0	0	0	0	0	1	0	0	0	0
OTU_2249	1	0	1	0	0	0	0	0	0	0	0	2	0	0	4	0	3	1	0	0	0	1	2	0	2	0	2	0	2	2	2	4	0	4	1	0	0	1	1	5	0	2	11	2	1	0	0	0	0
OTU_430	1	6	2	3	0	1	3	6	0	0	0	0	0	0	0	0	0	0	0	2	0	4	3	0	0	0	0	0	0	0	0	0	0	0	0	1	0	0	5	0	0	0	0	1	1	0	1	3	0
OTU_2026	8	7	2	6	1	0	5	9	7	1	0	0	0	1	0	1	1	0	0	2	2	1	0	9	3	9	6	0	2	0	0	0	0	8	1	0	0	0	0	1	0	0	0	0	10	1	1	1	1
OTU_8450	2	2	1	1	18	7	0	0	0	2	0	0	0	2	4	2	6	3	0	5	8	0	3	0	0	0	1	0	0	0	0	1	0	4	0	0	3	0	0	0	0	0	0	1	7	1	0	2	5
OTU_1763	1	1	0	0	2	0	3	0	0	0	0	2	0	0	1	0	4	0	0	2	5	12	40	2	1	0	1	0	0	0	1	0	0	0	0	0	0	0	1	0	0	0	0	7	0	0	2	0	0
OTU_7015	3	0	2	1	3	0	2	0	0	0	0	5	0	0	1	0	5	0	0	2	1	1	11	0	1	1	0	1	1	1	0	1	0	0	0	3	5	0	0	0	0	9	0	0	6	1	0	0	0
OTU_28	0	0	1	1	1	1	2	0	1	1	1	1	0	0	0	2	0	1	6	3	1	0	0	5	0	2	1	0	6	3	0	3	0	13	0	2	0	0	0	0	1	5	0	5	0	0	0	0	0
OTU_346	1	0	0	0	0	2	0	0	26	0	0	0	0	0	2	2	1	3	0	7	2	1	0	0	0	0	0	0	0	0	2	0	2	0	0	3	0	0	0	1	0	0	0	1	25	0	0	0	0
OTU_937	0	1	0	1	0	0	0	2	0	7	8	0	0	0	0	1	2	0	1	0	0	0	0	1	0	0	0	0	1	3	5	2	23	2	0	2	0	0	0	0	0	0	0	1	0	1	0	1	0
OTU_92	0	0	0	0	0	0	0	0	0	0	0	0	0	0	0	0	0	0	0	0	0	0	0	0	0	0	0	0	0	0	0	0	0	0	0	0	0	0	0	0	0	0	1	0	0	0	0	0	0
OTU_170	4	9	6	4	0	0	4	10	0	1	0	0	0	1	0	1	0	0	0	1	5	3	2	0	1	1	0	0	0	0	0	0	0	0	0	2	0	0	0	0	0	0	0	0	1	3	5	35	23
OTU_1560	4	6	3	3	1	1	3	9	1	1	0	0	0	1	0	0	0	0	0	1	0	3	0	18	4	23	4	0	0	0	0	1	0	0	0	0	0	0	0	1	0	1	0	0	1	3	0	1	0
OTU_2634	3	5	5	8	1	1	4	1	3	2	0	0	1	1	0	3	3	0	1	4	2	2	0	9	2	6	5	0	0	0	0	1	1	0	0	1	0	0	0	0	0	0	0	7	6	1	0	3	0
OTU_9679	0	1	1	0	0	2	0	4	0	1	4	1	0	0	0	1	0	0	0	3	0	1	0	2	0	0	0	0	1	0	12	2	9	0	0	1	0	0	1	3	1	0	0	1	0	2	0	0	0
OTU_3124	2	3	1	0	0	0	1	0	4	1	1	0	1	1	4	6	3	3	0	2	1	2	0	3	0	8	0	0	0	2	0	1	1	0	0	1	0	0	2	1	1	1	0	0	0	1	0	0	0
OTU_779	0	0	1	5	0	1	0	0	0	1	12	6	0	0	1	0	2	0	1	2	0	12	0	0	0	0	0	0	0	2	9	4	4	0	1	6	0	0	1	0	1	0	0	0	0	0	1	0	0
OTU_1777	0	0	0	0	0	0	0	0	0	2	0	0	0	0	0	0	0	0	0	0	1	0	0	0	0	0	0	0	0	0	0	2	2	3	0	1	0	1	4	2	1	3	0	1	0	1	3	4	3
OTU_864	3	5	1	8	2	0	2	10	0	4	1	0	2	5	0	0	1	0	0	0	1	3	0	4	2	5	4	0	1	0	0	0	2	0	0	0	0	0	0	0	0	0	0	7	0	2	2	1	0
OTU_1186	0	2	1	0	1	0	1	0	0	8	0	0	0	0	3	5	2	0	2	2	1	2	1	1	0	4	0	24	0	0	0	0	0	0	0	0	0	0	0	0	0	0	0	0	1	3	1	2	1
OTU_673	17	0	8	1	5	0	8	0	1	1	0	0	0	0	8	0	0	7	3	2	10	0	5	0	2	0	3	0	0	0	0	0	0	0	0	0	0	0	0	0	0	0	0	5	1	2	18	2	4
OTU_1254	4	3	2	3	2	3	1	0	3	3	0	1	0	1	1	0	10	2	0	0	0	1	1	7	2	6	6	2	0	0	0	2	0	2	0	0	0	1	0	0	0	0	0	2	6	3	0	4	2
OTU_2350	0	8	0	4	1	1	1	4	0	7	0	0	0	1	1	4	1	1	0	2	0	2	0	4	0	1	1	0	0	0	3	4	2	0	5	1	0	0	1	0	19	0	0	0	0	4	1	4	0
OTU_9735	0	0	0	0	1	0	0	0	0	0	0	0	0	0	3	2	21	0	0	3	0	0	0	0	0	1	0	3	6	0	1	1	0	0	3	4	5	12	1	1	0	0	2	2	0	0	0	0	0
OTU_2732	0	4	0	0	0	2	0	2	1	2	0	0	4	1	0	3	0	0	0	2	0	2	0	4	0	0	0	0	0	0	1	1	7	0	10	1	0	0	0	0	1	0	0	0	0	2	0	1	0
OTU_711	0	1	0	4	0	2	0	5	2	2	15	1	4	0	0	0	0	0	0	0	1	4	0	2	0	4	0	0	0	0	0	0	0	1	7	1	0	0	0	2	7	0	0	0	0	4	0	6	0
OTU_4353	7	1	4	0	2	3	4	3	0	0	2	0	7	6	0	0	1	0	1	6	2	1	0	3	1	2	1	0	0	1	1	0	2	1	1	0	0	0	0	2	0	0	0	0	0	2	7	8	10
OTU_921	1	0	0	0	0	0	0	0	1	5	0	0	0	0	1	1	1	0	0	0	1	0	0	0	0	0	0	0	5	0	0	0	17	0	42	0	0	0	0	0	0	0	0	0	0	0	0	0	0
OTU_1171	1	4	1	4	0	3	0	2	2	1	0	2	0	1	1	1	0	0	0	0	0	0	1	0	0	1	0	0	0	0	1	0	1	0	0	0	20	1	0	0	4	2	2	0	1	2	0	2	2
OTU_1064	3	4	1	5	1	1	2	4	2	1	0	0	3	2	0	2	0	0	1	0	0	0	1	8	0	8	1	1	0	0	0	1	4	0	1	0	0	0	0	0	2	0	0	0	0	4	0	1	0
OTU_1993	2	10	2	11	1	2	2	15	0	0	0	0	0	0	0	0	0	0	1	0	0	15	3	0	0	0	0	10	0	0	0	0	0	1	0	0	0	0	0	0	0	0	0	1	0	2	0	0	0
OTU_611	8	0	8	0	20	1	4	0	0	0	0	0	0	7	0	0	0	0	0	2	18	0	1	0	4	0	0	0	0	0	0	0	0	0	0	0	0	0	0	0	0	2	0	0	3	2	18	2	24
OTU_794	0	0	0	0	0	0	0	0	0	0	0	69	0	13	2	0	0	0	0	0	0	0	2	0	0	0	0	0	0	0	0	1	0	0	0	1	0	9	0	0	0	6	3	0	0	0	11	0	3
OTU_159	2	6	1	6	0	2	2	9	0	2	2	0	3	1	0	1	0	0	0	2	2	2	1	3	0	5	0	0	0	1	4	6	1	0	0	0	1	0	0	0	1	0	0	0	1	2	0	5	0
OTU_1404	1	0	1	0	0	0	0	3	2	0	0	2	2	2	5	11	0	0	0	0	1	1	0	4	1	9	5	1	1	0	0	0	0	0	0	0	0	4	0	0	0	1	3	0	0	0	0	0	0
OTU_1616	1	0	0	1	43	54	0	0	0	0	0	0	1	0	0	0	0	0	0	7	1	0	0	0	0	0	0	0	0	0	0	0	0	0	0	0	0	0	0	0	1	0	0	0	7	0	0	0	1
OTU_1621	1	7	0	6	2	1	0	4	2	1	0	0	8	0	0	1	0	0	0	2	0	0	0	5	0	7	0	0	3	0	1	0	4	1	5	0	0	0	0	0	0	0	0	0	3	2	0	1	0
OTU_2686	2	5	3	5	3	1	0	14	3	1	0	0	1	1	3	3	1	0	0	1	0	1	0	6	0	9	2	16	0	0	0	5	0	0	0	0	0	2	0	0	0	1	2	0	2	3	1	0	0
OTU_156	0	12	0	7	2	5	0	5	3	1	0	0	0	0	0	0	0	1	0	18	0	0	0	0	0	0	0	0	0	0	0	0	0	0	0	0	0	0	0	0	0	0	0	0	3	0	1	1	0
OTU_2120	0	0	1	1	0	0	0	0	1	0	1	2	1	0	0	0	0	0	1	0	0	2	0	0	0	0	0	0	0	0	0	0	0	0	0	0	0	0	0	0	0	0	1	0	0	1	0	0	0
OTU_386	0	0	0	1	0	1	2	0	1	12	0	2	0	0	1	1	4	1	0	0	0	1	1	1	3	1	0	5	2	4	0	1	1	4	3	3	0	1	1	0	0	1	0	2	1	0	0	0	0
OTU_2097	0	0	0	0	0	0	0	0	5	0	0	11	0	0	0	0	0	65	1	1	2	2	1	0	0	0	0	0	0	0	0	0	0	0	0	1	0	0	3	3	2	7	0	1	0	0	5	0	3
OTU_1715	0	3	0	7	0	5	0	7	5	16	0	0	5	0	3	14	1	0	1	2	0	4	2	1	0	0	1	0	0	1	1	0	2	0	0	1	0	0	0	0	0	0	0	0	0	3	0	2	2
OTU_468	4	6	13	1	22	41	12	4	0	0	0	0	0	0	0	0	0	0	0	2	6	0	0	1	1	0	0	0	0	0	0	0	0	0	0	0	0	0	0	0	0	0	0	0	0	0	2	0	6
OTU_1196	0	8	2	10	0	4	0	7	4	2	0	0	0	0	2	0	0	1	0	2	0	0	1	13	0	10	1	1	1	0	0	3	2	5	2	0	0	0	0	0	1	1	0	1	0	4	0	1	0
OTU_940	1	31	2	21	2	1	2	17	0	0	0	0	0	0	2	0	1	0	0	14	1	13	0	3	0	0	1	0	0	0	0	0	0	0	0	0	0	0	0	0	0	0	0	0	0	3	0	8	0
OTU_2599	0	1	0	3	0	2	0	4	2	3	5	0	3	0	1	2	3	0	1	3	0	4	0	8	0	6	0	0	0	3	0	1	0	1	0	0	0	0	0	2	0	0	0	0	3	8	0	1	0
OTU_1119	1	0	0	0	0	0	0	0	0	0	1	10	0	5	0	1	6	0	1	0	2	0	0	0	0	0	0	4	1	7	0	1	0	0	0	1	0	0	0	0	0	1	2	1	0	0	0	0	0
OTU_2217	0	2	0	2	0	2	0	0	4	3	0	0	2	2	0	16	0	0	0	0	0	0	0	4	0	6	0	0	4	0	2	0	0	0	1	0	0	0	0	0	0	0	0	0	0	1	0	2	0
OTU_223	2	1	1	3	5	3	1	0	0	0	0	0	0	0	1	1	0	3	0	5	6	0	1	0	2	2	6	0	0	0	0	0	0	0	0	0	0	0	0	0	0	0	0	0	4	0	2	0	4
OTU_2309	0	1	0	1	0	0	0	1	5	0	0	0	0	1	6	16	0	2	0	0	0	0	0	6	1	17	1	6	1	0	0	1	0	0	0	1	0	5	1	3	0	0	3	1	0	1	1	0	1
OTU_2013	1	1	1	1	0	0	0	3	0	0	0	0	0	0	0	0	0	1	0	3	2	0	0	0	1	0	0	0	0	0	0	0	0	0	0	0	0	0	0	0	0	1	0	0	0	34	0	65	2
OTU_118	0	0	0	0	0	0	0	2	0	5	28	2	0	0	0	0	1	1	0	1	0	7	0	0	0	0	0	0	0	0	4	3	4	0	3	3	0	0	0	0	3	0	0	0	0	2	0	0	0
OTU_727	23	4	21	2	20	12	3	1	1	0	0	0	0	0	1	0	0	0	0	2	10	0	0	0	0	0	0	0	0	0	0	0	0	0	0	0	0	0	0	0	0	0	0	1	7	0	1	0	0
OTU_3377	0	0	0	0	0	0	0	0	0	0	19	3	41	6	1	0	0	0	0	0	0	3	0	3	0	1	0	0	0	0	0	0	0	0	0	2	0	0	0	0	0	0	0	0	0	29	1	1	0
OTU_9882	0	0	1	0	24	4	0	0	2	0	1	2	0	0	0	0	3	0	0	2	10	1	3	0	1	0	0	1	1	3	1	0	0	1	0	0	0	0	2	3	0	0	0	5	1	1	1	0	2
OTU_2655	2	0	0	0	3	1	2	0	3	0	1	7	0	3	1	0	3	0	0	0	1	0	1	1	0	0	1	3	2	9	0	0	1	1	0	1	1	0	0	5	0	2	0	1	1	0	0	0	0
OTU_9983	4	5	6	6	0	0	4	10	5	0	0	0	1	0	0	0	0	0	0	2	0	0	0	6	0	4	4	0	0	0	0	9	0	8	0	0	1	0	0	2	0	1	7	0	2	2	0	2	0
OTU_2809	1	0	1	1	1	16	1	1	0	0	0	0	0	0	0	0	1	0	0	0	0	0	1	0	0	0	0	3	4	0	0	0	0	0	0	0	47	0	0	0	4	0	0	0	0	0	0	0	0
OTU_487	0	0	1	0	0	0	0	0	0	1	0	0	0	0	0	0	0	0	1	0	0	0	0	0	0	0	0	0	0	0	0	0	0	0	0	0	0	0	0	0	0	0	0	0	0	1	0	0	0
OTU_9154	0	1	0	0	0	0	0	0	2	1	0	4	0	0	0	0	2	0	0	1	0	1	0	1	0	1	0	0	0	0	0	6	0	0	0	0	0	3	0	0	0	5	1	0	0	0	1	2	2
OTU_2342	5	3	5	5	5	3	6	3	0	1	0	1	0	1	1	0	2	1	1	4	1	1	2	0	1	1	0	0	0	0	1	1	0	0	0	1	10	0	0	0	0	0	0	0	1	1	2	4	9
OTU_259	4	12	6	8	1	3	5	2	1	2	0	0	1	5	1	1	0	0	0	4	1	1	0	4	2	11	3	4	0	0	1	0	0	1	0	0	0	0	0	2	1	2	0	0	1	0	0	3	0
OTU_1193	0	0	0	0	0	0	0	0	0	0	0	0	5	0	0	0	0	0	1	0	0	0	0	0	0	0	0	0	0	3	0	0	0	0	0	0	0	0	0	0	0	0	1	0	0	0	0	1	0
OTU_376	0	0	0	0	0	0	0	0	0	3	0	1	1	2	0	1	10	1	0	0	1	0	0	1	0	0	0	0	2	1	7	1	0	0	0	0	3	1	16	29	6	1	0	0	2	0	0	0	0
OTU_988	0	0	3	0	1	1	1	1	0	0	0	0	0	0	1	0	1	0	0	3	2	8	40	0	1	1	8	0	0	0	0	0	0	0	0	0	0	0	0	0	0	0	0	7	0	1	2	0	0
OTU_870	7	1	16	0	8	1	14	0	2	0	0	0	0	1	1	0	0	27	0	3	3	0	1	0	0	0	1	0	0	0	0	0	0	1	0	4	0	0	0	0	0	0	0	0	0	0	3	0	22
OTU_9734	0	0	0	0	4	0	1	0	1	0	0	0	0	0	5	2	20	0	0	0	0	0	0	0	0	0	0	3	4	0	2	2	0	0	5	1	7	13	0	0	0	0	0	0	0	1	0	0	0
OTU_279	2	0	0	0	0	0	0	0	0	0	0	0	0	0	0	0	0	0	1	0	4	0	1	0	0	0	0	0	110	0	0	0	0	0	0	1	0	0	1	0	0	0	0	0	0	0	0	0	0
OTU_3707	11	3	7	2	6	3	3	0	5	1	0	0	0	0	1	0	0	0	0	6	3	0	0	1	0	6	5	0	0	0	0	1	0	0	0	0	0	0	0	0	0	1	0	4	1	1	4	4	6
OTU_1794	2	0	0	0	0	0	0	1	1	1	0	0	0	0	3	4	10	0	0	0	2	0	0	1	0	0	0	0	12	0	0	0	27	0	15	1	10	0	0	0	1	0	0	0	0	0	0	0	0
OTU_1781	0	0	0	0	0	0	0	1	0	0	69	1	6	0	0	0	0	0	1	1	0	6	0	0	0	1	0	0	1	0	1	0	1	0	0	3	0	0	0	0	0	0	0	1	0	14	1	4	0
OTU_1644	2	4	6	3	1	4	3	9	2	0	0	0	1	0	0	4	1	0	1	3	0	0	0	18	1	12	6	0	0	0	0	0	0	1	0	0	0	0	0	1	0	0	1	1	0	2	0	0	0
OTU_1051	0	0	1	0	0	0	0	0	0	1	0	0	0	0	2	3	2	0	0	0	5	0	0	0	0	0	0	0	25	0	1	0	11	3	46	5	0	0	0	0	0	0	0	0	1	0	0	0	0
OTU_1690	0	4	0	9	0	0	1	2	3	1	0	0	1	1	0	7	0	0	0	2	0	2	0	10	0	7	0	0	1	0	2	0	2	0	5	0	0	0	0	0	0	0	0	0	0	5	0	0	0
OTU_5924	2	1	0	0	0	0	0	1	1	1	3	2	5	1	0	8	0	0	1	0	0	3	1	3	0	1	0	0	1	1	3	0	1	0	1	2	0	0	2	0	2	3	0	0	0	1	0	1	0
OTU_85	3	5	5	1	2	0	1	2	3	0	0	1	9	18	0	0	1	8	0	2	2	0	0	2	8	1	1	0	0	0	1	0	0	0	1	0	0	2	1	1	2	0	0	0	1	1	5	8	6
OTU_1418	0	7	0	4	0	0	0	3	4	5	1	1	1	3	1	3	2	2	0	1	1	0	0	5	0	6	1	0	0	1	3	1	1	0	0	1	0	0	1	0	12	1	0	0	0	3	0	3	0
OTU_7007	3	2	5	9	4	1	2	10	1	7	2	0	4	2	2	0	3	0	3	3	0	3	0	0	0	4	0	0	4	0	1	0	3	0	1	0	0	0	0	0	0	0	0	3	3	1	0	1	0
OTU_9718	0	0	0	0	2	0	0	2	3	2	0	0	0	0	4	6	16	0	0	0	0	0	0	0	0	2	0	0	3	0	1	0	1	0	5	1	6	5	1	1	0	0	0	0	0	0	0	0	0
OTU_9720	3	0	3	0	43	6	2	0	1	0	0	0	0	0	0	0	1	0	0	4	13	0	0	0	1	1	1	0	0	0	0	0	0	0	0	0	0	0	0	1	0	0	0	1	0	0	2	4	14
OTU_4889	0	1	0	5	0	1	0	3	10	3	8	2	2	2	2	4	0	0	0	7	1	3	0	1	0	4	0	0	0	0	0	1	0	0	4	3	0	0	0	0	5	0	0	0	0	4	0	7	0
OTU_4956	0	5	0	9	0	2	0	6	3	4	0	0	0	1	2	12	1	0	0	4	1	3	0	12	0	9	0	0	0	0	2	6	0	0	5	0	0	0	0	0	0	0	0	0	1	6	1	3	0
OTU_103	5	0	6	0	9	13	2	0	0	0	0	0	0	0	2	0	0	4	0	1	7	0	0	0	12	0	13	1	1	0	0	0	0	0	0	0	0	1	0	0	0	0	0	0	2	0	5	0	10
OTU_1357	1	1	0	3	0	0	0	2	0	1	10	1	0	0	0	0	1	0	0	0	1	14	1	1	0	0	0	0	0	2	14	1	1	0	0	5	0	0	0	1	0	0	2	0	0	0	1	0	0
OTU_5159	0	2	0	2	0	1	1	3	0	4	0	0	0	0	0	0	1	0	4	1	1	4	1	0	0	0	0	0	0	5	1	0	1	0	0	0	0	0	0	0	0	0	0	0	0	10	1	7	0
OTU_9443	1	2	3	2	1	2	5	4	1	6	1	0	0	1	3	2	2	1	0	1	1	4	1	4	0	5	1	3	1	0	1	1	1	0	1	0	1	0	0	0	1	1	1	3	2	2	2	1	0
OTU_235	0	0	0	0	0	0	0	0	4	1	5	2	0	0	1	1	0	0	0	0	0	1	0	0	0	0	0	8	0	0	7	0	0	0	0	4	0	0	1	7	9	0	1	3	0	0	0	0	0
OTU_1431	4	13	1	7	0	0	1	4	3	0	0	0	1	1	1	1	0	1	0	3	2	2	0	8	0	11	0	0	1	0	1	1	2	1	2	2	0	0	0	0	0	0	0	2	1	2	0	3	0
OTU_2560	0	5	0	16	0	0	0	5	3	15	0	0	1	0	2	6	0	0	2	1	0	5	0	17	0	2	0	0	0	0	0	0	0	0	3	0	0	0	0	0	0	0	0	0	0	8	2	3	0
OTU_3065	0	0	0	0	0	0	0	2	0	4	31	3	0	0	0	0	0	0	0	0	1	9	0	0	0	0	0	2	0	0	7	2	2	0	1	2	0	0	0	1	1	0	0	0	0	1	0	0	1
OTU_593	0	0	0	0	0	0	0	0	1	1	1	0	1	0	0	0	1	2	0	0	0	1	0	1	0	0	0	0	0	0	9	0	3	0	0	0	0	0	2	0	0	0	0	0	0	3	0	2	0
OTU_2049	0	2	0	6	1	4	0	8	2	8	0	0	0	0	0	0	1	0	0	3	0	7	0	6	0	6	0	0	0	0	1	1	0	0	0	3	0	0	1	0	1	1	0	0	0	2	0	9	0
OTU_2168	13	2	8	2	17	5	9	4	3	0	0	0	0	1	1	0	0	3	0	1	3	0	0	2	0	4	1	0	0	0	0	0	0	0	0	1	0	0	0	0	0	0	0	0	0	1	4	3	13
OTU_7053	0	1	2	2	5	1	0	3	1	0	0	0	0	0	0	0	0	0	0	2	3	0	3	1	3	0	2	6	0	2	1	0	0	0	0	0	0	0	1	1	0	2	1	3	0	0	0	1	0
OTU_1969	0	1	0	1	0	2	0	5	1	0	0	0	0	0	0	0	0	0	0	5	1	1	0	0	0	0	0	0	0	0	0	0	0	0	0	0	0	0	0	0	0	0	0	0	0	22	0	72	1
OTU_1380	0	6	0	11	0	0	2	2	0	0	0	1	0	1	0	1	0	0	0	5	1	0	0	11	0	20	1	0	0	0	3	0	0	0	0	0	0	0	0	0	1	0	0	0	0	0	0	2	1
OTU_1735	0	0	0	0	0	0	0	0	0	1	5	2	0	1	0	0	0	0	5	0	1	4	0	0	0	0	1	0	1	0	7	0	0	0	0	0	0	0	2	2	0	0	0	1	0	1	1	5	0
OTU_369	0	0	0	4	0	0	0	4	0	3	24	0	0	0	0	0	0	0	0	1	0	16	0	1	0	2	0	0	0	0	5	0	0	0	0	1	8	1	0	0	6	0	0	0	2	4	0	0	0
OTU_418	4	2	0	4	1	0	1	2	1	1	0	0	4	5	0	0	0	1	1	3	0	1	0	0	1	0	3	0	1	0	1	0	0	0	0	0	12	0	19	12	0	0	0	8	7	2	0	3	3
OTU_152	1	2	6	0	0	0	0	0	0	0	0	0	0	0	1	2	0	0	0	0	0	0	0	0	0	0	0	0	0	0	0	0	0	0	8	32	3	0	0	0	0	0	0	1	56	0	0	0	0
OTU_747	0	2	0	4	0	3	0	0	2	8	0	0	4	1	0	5	1	0	0	1	0	0	0	4	0	2	0	0	0	0	0	0	0	0	0	0	0	0	0	0	0	0	0	0	0	0	0	0	0
OTU_2321	0	2	0	0	0	1	0	0	0	0	0	0	0	0	0	0	0	0	0	0	0	2	0	1	0	1	1	0	0	0	0	0	0	0	1	0	0	2	0	0	0	0	0	1	0	0	0	2	0
OTU_1659	4	3	4	2	3	1	4	3	0	1	1	3	1	0	0	2	2	3	1	0	2	0	2	2	2	2	4	1	0	0	0	1	0	0	0	0	0	0	1	0	0	0	2	3	1	3	0	4	4
OTU_495	1	0	0	0	2	4	0	0	0	0	0	0	0	0	0	0	0	1	0	0	0	0	0	0	0	0	0	0	0	1	0	0	0	0	0	0	0	0	0	0	0	0	0	0	1	0	0	1	0
OTU_8440	0	1	0	4	0	0	0	0	0	3	2	0	1	1	0	0	3	1	2	1	1	3	0	1	0	0	1	1	0	2	2	1	0	0	0	4	0	0	2	1	3	0	1	2	0	2	0	7	0
OTU_4530	0	3	2	1	1	1	0	0	1	0	0	0	0	1	0	1	0	0	1	0	0	0	0	0	0	1	1	0	1	0	1	0	8	0	22	3	0	0	0	0	1	0	0	0	0	0	1	2	2
OTU_139	0	0	0	0	0	0	0	0	9	0	37	20	1	0	0	0	0	3	1	0	0	0	0	0	0	0	0	3	0	0	0	0	0	0	0	0	0	0	1	0	1	0	0	0	0	1	0	0	0
OTU_1778	0	0	0	0	0	0	0	0	0	1	0	0	0	0	0	0	0	0	1	0	0	0	0	0	0	0	0	0	4	0	0	0	20	2	43	2	0	0	0	0	0	0	0	0	0	0	0	0	0
OTU_1824	1	0	0	0	0	1	0	0	1	3	0	0	0	0	4	0	2	0	0	0	1	0	1	0	0	0	0	0	8	0	0	0	18	3	13	7	0	0	0	0	1	0	2	0	1	0	0	0	0
OTU_3230	0	0	0	0	0	0	0	1	0	0	21	1	19	4	0	4	0	0	0	0	0	5	1	11	0	4	0	0	1	0	2	0	0	0	0	1	0	0	1	0	0	0	0	0	0	18	0	3	0
OTU_9722	1	3	1	2	5	2	4	5	2	1	0	0	1	2	2	1	0	0	0	2	0	2	3	2	2	2	2	0	2	0	1	0	0	1	1	0	1	0	1	0	4	0	0	1	3	6	2	3	0
OTU_8026	0	0	0	2	0	0	1	3	0	1	10	0	1	0	0	0	4	1	29	0	0	3	3	2	0	2	1	0	0	0	1	0	0	0	0	1	2	0	3	1	0	0	4	3	0	6	0	0	0
OTU_1959	0	0	0	0	0	0	0	0	0	0	1	2	0	0	0	0	1	0	1	0	0	1	0	2	0	0	0	0	0	4	4	0	3	0	0	1	0	0	1	2	0	0	0	0	0	0	0	0	0
OTU_12	10	3	12	13	0	1	7	14	1	1	0	0	0	0	2	0	0	3	0	0	0	6	10	1	2	0	1	12	0	0	0	0	0	0	0	0	0	1	0	0	1	0	0	0	0	1	0	0	0
OTU_632	1	0	0	0	0	0	0	0	1	12	0	0	0	0	1	2	8	4	2	0	0	1	1	1	1	0	2	0	0	0	2	0	0	0	0	0	0	1	0	2	0	3	44	0	2	0	2	3	3
OTU_448	0	0	0	0	0	0	0	0	0	0	0	0	0	0	0	0	0	0	0	0	0	0	0	0	0	0	0	3	0	0	0	0	0	0	0	0	0	0	0	0	0	0	0	0	0	0	0	0	0
OTU_1733	0	0	0	0	0	1	0	0	0	1	0	9	0	0	0	1	2	0	0	0	0	0	0	0	0	0	0	0	7	0	0	2	0	0	1	0	0	0	1	2	0	0	4	0	0	0	0	0	0
OTU_8491	3	2	4	1	16	5	2	0	0	2	0	0	0	1	2	0	3	1	1	1	2	0	1	0	0	0	0	2	0	0	0	1	1	3	0	0	0	0	1	1	0	1	0	1	9	1	2	2	6
OTU_3585	1	4	1	9	0	1	0	5	9	2	2	1	2	0	2	1	0	2	0	3	0	5	0	4	0	7	1	0	0	0	1	0	0	0	0	0	0	0	0	0	2	1	0	0	0	10	1	10	0
OTU_1432	0	0	0	0	0	0	0	0	0	3	0	0	0	0	2	0	0	3	3	1	0	0	0	2	0	0	2	0	0	0	0	8	1	0	0	0	1	0	0	0	0	0	0	3	0	0	0	0	0
OTU_935	2	0	0	0	0	0	0	0	0	5	0	0	0	0	7	9	4	2	0	0	3	0	0	0	0	0	0	0	13	0	0	0	6	0	20	6	0	0	0	0	0	0	0	0	0	0	0	0	0
OTU_1005	0	0	0	0	0	0	0	0	0	0	48	2	1	4	0	0	0	0	0	0	0	0	0	0	0	0	0	0	0	2	25	0	3	0	0	0	0	0	1	0	0	0	0	0	0	0	0	0	0
OTU_9724	1	1	0	1	3	0	0	0	1	0	0	0	0	1	3	0	14	0	0	0	0	0	0	0	0	0	0	4	3	1	2	0	0	0	3	3	5	15	0	0	0	0	0	1	1	0	0	0	0
OTU_2608	8	7	2	4	3	1	4	4	0	2	0	0	0	0	1	0	2	0	0	5	3	1	0	11	3	7	3	0	0	0	1	0	0	0	0	1	0	0	1	2	0	2	0	0	4	1	0	1	0
OTU_3676	2	3	0	4	3	2	3	2	0	0	0	0	0	0	2	0	4	0	1	5	1	13	25	0	0	1	0	4	0	0	0	0	0	0	0	0	0	0	0	1	0	0	0	0	0	0	0	0	1
OTU_2308	3	3	7	3	3	0	3	5	1	1	0	0	1	0	1	1	1	0	1	3	0	2	2	8	0	6	1	0	1	0	0	3	2	3	0	0	0	4	0	0	1	0	3	0	0	1	0	1	2
OTU_1232	0	5	0	5	0	0	0	2	4	2	1	0	3	0	0	0	0	0	0	4	0	5	0	1	0	2	0	0	0	0	0	0	1	0	10	0	0	3	0	0	2	0	0	0	0	3	1	2	0
OTU_1424	0	0	0	1	0	1	0	1	1	2	1	0	0	0	3	7	2	0	0	3	1	0	1	5	0	5	1	0	1	0	2	1	1	0	4	4	0	0	2	1	2	1	0	1	0	1	0	5	0
OTU_919	3	4	3	2	6	4	3	1	5	2	0	0	1	2	2	0	12	0	1	2	1	0	1	4	0	2	1	8	0	0	0	0	0	0	0	0	0	0	0	0	0	0	1	0	5	0	3	2	1
OTU_2214	0	4	0	2	3	1	1	2	2	4	0	0	3	2	0	1	1	2	0	2	0	1	0	1	0	0	0	0	0	1	0	3	1	0	0	2	0	1	1	0	2	0	0	0	0	1	0	2	1
OTU_4260	0	0	0	0	0	1	0	0	0	0	0	0	0	0	0	0	0	0	0	0	0	0	0	0	0	0	0	0	0	0	0	0	0	0	0	0	0	0	0	0	0	0	0	0	0	1	0	0	0
OTU_2198	0	4	1	11	0	2	1	6	3	5	1	0	1	0	3	5	2	0	0	4	0	3	1	8	0	2	0	0	0	0	1	0	0	0	1	0	0	0	0	0	0	0	0	0	1	4	2	4	1
OTU_622	0	0	0	0	1	1	0	0	2	0	0	0	5	11	6	10	0	4	0	0	0	0	0	0	0	0	0	0	7	0	0	2	0	0	4	8	0	2	0	0	1	1	0	0	2	0	0	0	0
OTU_2234	0	2	0	3	0	1	1	2	1	1	1	0	0	0	0	7	0	1	0	1	0	2	0	3	0	10	0	8	0	0	1	0	0	0	0	1	0	0	0	0	0	0	0	0	0	0	1	3	0
OTU_1023	1	1	0	0	0	14	0	1	0	0	0	0	0	0	0	0	1	0	0	0	0	0	0	0	0	0	0	0	0	0	0	0	0	0	0	0	0	0	0	0	14	2	0	0	0	0	0	0	0
OTU_1479	0	6	1	5	0	1	0	5	3	4	0	0	1	0	0	1	1	3	3	5	1	4	0	6	0	5	1	0	0	1	1	1	0	0	0	4	0	0	0	0	0	0	0	0	0	5	0	5	2
OTU_1980	0	7	1	9	2	1	1	4	3	1	0	0	1	1	2	1	3	0	0	1	1	1	2	10	0	8	4	0	0	0	0	3	0	1	1	0	0	1	0	2	0	0	3	0	0	1	0	1	0
OTU_9223	8	2	1	1	0	0	2	6	0	1	0	0	0	3	4	1	1	1	0	3	1	1	3	2	2	1	1	0	0	0	0	0	1	0	0	0	0	0	0	1	0	0	0	1	1	4	2	3	1
OTU_558	4	2	2	0	1	0	2	0	1	0	0	0	0	0	3	1	1	4	0	2	3	3	7	0	5	1	1	0	0	0	0	1	0	0	0	0	0	0	0	0	0	1	0	3	4	1	6	0	2
OTU_2324	0	0	0	1	1	0	0	2	3	1	3	0	1	2	0	3	0	0	0	3	0	5	0	2	0	0	0	0	0	2	0	2	3	0	2	1	0	0	0	0	3	1	0	0	0	4	0	6	0
OTU_142	0	0	0	1	1	1	0	0	0	0	0	0	0	3	0	0	0	0	2	3	2	0	1	0	0	0	0	1	0	1	3	0	1	2	0	0	0	1	1	1	1	0	0	3	0	0	0	1	0
OTU_2651	0	0	0	0	0	0	0	0	0	0	0	5	0	1	0	0	0	0	0	0	0	0	0	0	0	0	0	12	0	4	0	0	0	0	0	1	0	0	2	2	0	1	0	4	0	0	0	0	0
OTU_414	0	2	0	0	0	5	0	3	4	2	0	1	1	0	0	6	1	0	0	8	0	3	0	0	0	2	0	0	0	0	18	0	0	0	0	6	0	0	5	2	5	0	0	1	0	3	1	6	2
OTU_9737	0	0	0	0	1	0	0	0	0	0	0	21	0	0	2	0	4	0	0	0	0	0	6	0	0	0	0	0	0	1	0	0	0	0	0	0	0	0	0	0	0	4	4	0	0	0	3	0	3
OTU_9712	0	0	0	0	0	0	3	0	0	0	1	15	0	0	1	0	2	0	0	0	0	0	7	0	0	0	0	0	0	0	0	0	0	0	0	0	0	0	0	0	0	7	4	1	0	0	0	0	8
OTU_1439	0	0	0	0	0	1	0	0	0	0	0	1	0	0	0	0	0	1	0	1	0	0	0	0	0	0	0	0	0	0	0	0	0	0	0	2	0	0	0	0	0	1	0	1	0	0	0	0	0
OTU_8468	1	0	1	0	15	4	1	0	0	0	0	0	0	2	3	1	2	1	0	2	8	0	2	1	1	0	0	0	0	0	0	2	0	0	0	0	1	0	0	0	0	1	0	3	9	0	0	2	5
OTU_832	1	1	0	3	0	0	0	4	0	4	3	0	1	0	0	0	3	0	2	4	1	7	2	4	0	0	0	0	0	0	0	0	0	1	0	0	0	0	0	1	0	0	1	1	0	3	0	0	0
OTU_2591	1	3	1	2	0	0	0	11	5	0	0	1	2	2	0	0	0	1	3	0	0	10	1	0	0	0	0	0	0	0	0	0	0	0	0	0	4	0	0	0	0	1	0	1	0	12	3	8	1
OTU_313	2	0	0	1	0	0	0	0	0	0	0	0	0	0	0	0	0	0	0	0	0	0	0	0	0	0	0	0	0	0	0	0	0	0	0	0	0	0	0	0	0	0	0	0	0	0	0	0	0
OTU_638	0	0	0	0	0	0	0	0	0	1	0	0	0	0	0	0	0	0	0	0	0	0	0	0	0	0	1	0	0	0	0	0	0	0	0	3	0	20	0	0	0	0	1	0	0	0	0	0	0
OTU_1652	0	2	1	3	0	0	0	2	1	4	3	2	1	1	1	14	2	0	0	1	0	1	1	2	0	0	0	0	2	0	1	1	1	1	4	1	0	0	0	1	12	4	0	0	0	0	0	1	0
OTU_2270	0	0	0	0	0	0	0	0	0	1	0	0	0	0	0	0	0	0	0	0	0	0	0	0	0	0	0	0	0	0	0	0	13	19	10	41	0	0	0	0	0	0	0	0	0	0	0	0	1
OTU_675	0	3	1	0	0	0	0	1	0	0	0	0	0	0	2	0	0	0	6	4	8	0	0	0	0	0	0	1	0	1	1	1	1	0	0	0	0	0	3	4	0	0	0	56	0	0	0	0	0
OTU_1953	4	2	1	3	3	0	2	3	2	2	0	2	1	1	0	0	1	3	2	2	1	0	1	6	3	2	9	0	1	0	0	0	0	0	0	0	5	0	0	0	0	0	0	2	0	4	0	1	2
OTU_297	4	5	1	1	1	13	0	1	0	0	0	0	0	0	0	0	0	0	0	3	2	0	0	0	0	0	0	0	0	0	0	0	0	0	0	0	0	0	0	0	0	0	0	0	2	0	2	2	3
OTU_1699	0	5	0	4	0	0	0	9	11	1	1	0	1	0	1	7	0	2	0	5	0	10	0	6	0	7	0	3	0	1	0	0	0	0	0	0	0	0	0	1	0	0	0	0	0	9	0	4	0
OTU_2336	3	1	1	7	2	3	2	4	2	0	0	0	0	0	1	1	1	1	0	2	0	2	1	7	1	7	1	0	0	0	0	3	3	0	0	0	0	1	0	4	0	0	2	3	2	2	0	1	1
OTU_6164	0	1	0	0	0	0	0	1	7	0	0	0	0	0	0	0	0	0	0	0	0	5	1	1	0	0	0	0	0	9	9	2	0	0	0	1	2	0	0	1	1	0	0	0	0	1	0	1	0
OTU_1575	0	0	0	0	0	0	0	0	1	1	0	0	0	0	0	0	0	0	0	0	0	0	0	0	0	0	0	0	0	7	1	0	2	0	0	0	0	0	0	1	0	0	0	0	0	0	0	0	0
OTU_782	1	0	1	0	0	0	3	0	0	0	0	50	0	3	1	0	0	0	0	0	0	0	9	0	2	0	3	0	0	0	0	0	0	0	0	0	0	0	0	0	0	1	1	1	0	0	17	0	4
OTU_1995	1	5	1	7	0	22	2	8	5	0	0	0	1	0	0	1	0	0	0	7	0	0	0	8	0	5	1	0	0	0	0	0	0	0	0	0	0	0	0	0	0	1	0	0	2	5	2	3	1
OTU_82	2	0	7	1	9	1	4	0	0	0	0	0	0	0	5	0	0	8	0	2	21	0	0	0	3	0	2	0	0	0	0	0	0	0	0	0	24	0	0	0	0	0	0	0	0	0	6	0	6
OTU_305	1	0	0	0	0	0	0	0	0	1	0	0	0	0	0	0	0	0	0	0	1	0	0	0	0	0	0	0	98	0	0	1	0	0	0	0	0	0	0	0	0	0	0	0	0	0	0	0	0
OTU_1610	1	0	4	0	0	0	0	0	0	4	0	0	0	0	2	10	5	0	0	0	3	0	0	0	0	0	0	0	15	0	0	0	2	0	18	3	0	0	0	0	0	0	0	0	0	0	0	0	0
OTU_429	6	10	3	8	4	7	1	5	1	0	0	0	0	0	1	0	0	2	0	1	0	1	0	1	3	0	1	6	0	0	0	0	0	0	0	0	0	0	0	0	0	1	0	1	3	2	0	0	6
OTU_8439	2	2	2	2	14	13	0	0	1	0	0	0	1	4	2	0	4	0	0	4	1	2	0	3	1	0	1	0	0	0	0	1	3	1	1	0	0	1	0	0	1	0	0	1	0	1	1	1	1
OTU_5185	0	0	0	0	1	5	0	0	0	0	0	0	0	0	0	0	0	0	1	1	2	4	2	0	0	0	1	4	0	4	4	0	0	0	0	1	0	0	0	2	0	1	0	1	2	1	0	1	2
OTU_831	0	0	1	1	0	1	0	2	2	3	2	0	0	1	2	0	1	0	0	1	0	4	0	5	1	5	0	0	0	0	3	1	0	0	2	0	0	0	1	0	1	0	0	0	0	4	0	3	0
OTU_1244	4	4	2	7	1	1	3	5	4	0	0	0	0	0	1	1	1	0	0	2	1	1	0	11	1	13	5	3	0	0	0	1	0	0	0	1	4	0	0	1	1	1	0	0	0	3	0	0	0
OTU_7677	0	0	0	0	0	0	0	0	1	2	0	0	0	0	5	5	6	0	0	0	2	0	0	0	0	0	0	0	5	0	0	1	17	0	14	2	0	0	1	0	0	0	0	0	0	0	0	0	0
OTU_1873	0	4	1	3	0	1	0	5	3	3	1	0	0	4	1	3	2	0	0	2	0	8	0	6	1	3	1	0	0	0	1	4	2	0	0	3	0	1	0	1	3	1	0	1	1	3	0	1	0
OTU_3214	0	1	0	0	0	1	1	1	3	0	3	0	15	0	0	1	0	0	0	1	0	2	0	3	0	1	0	0	0	0	1	1	4	0	2	0	0	0	0	0	0	0	0	0	0	5	0	3	0
OTU_837	0	0	0	0	0	0	0	0	0	0	0	2	1	0	0	0	0	0	2	0	0	0	0	0	0	0	0	0	2	3	3	0	0	0	0	2	0	0	0	2	0	0	4	5	0	0	0	0	0
OTU_1760	2	7	0	1	0	1	0	3	1	2	0	0	0	0	1	3	1	0	1	6	0	11	6	0	0	0	1	0	0	0	0	2	0	0	0	0	0	0	0	0	0	0	0	5	0	6	3	7	0
OTU_300	0	0	0	0	0	0	0	0	3	3	0	0	0	0	0	5	1	2	0	0	0	0	0	1	1	1	0	0	0	0	0	0	2	9	7	46	0	0	0	0	0	0	0	0	0	0	0	0	0
OTU_1679	0	4	0	3	0	1	0	1	1	5	0	0	9	0	0	4	0	0	0	1	0	5	0	3	0	0	0	0	0	0	2	1	1	0	7	0	0	0	0	0	11	2	0	0	0	0	0	0	0
OTU_2031	0	1	0	2	0	2	0	0	4	5	1	1	0	0	0	5	0	2	0	2	0	1	0	2	2	4	0	0	1	1	9	10	1	0	3	2	0	0	0	0	5	0	0	0	0	0	0	0	1
OTU_2713	0	0	0	0	0	0	0	0	0	9	0	0	0	0	6	4	4	0	0	0	3	0	0	0	0	0	0	1	5	0	0	1	16	3	21	5	0	0	0	0	0	0	0	0	0	0	0	0	0
OTU_67	3	0	3	1	0	0	6	1	0	0	0	0	0	0	10	0	2	5	0	0	0	0	4	0	1	0	3	0	0	0	0	0	0	0	0	0	12	0	0	0	1	5	0	0	0	0	1	0	0
OTU_9980	7	0	6	2	7	3	5	0	0	0	0	0	2	2	2	0	0	2	0	0	7	0	0	2	0	2	5	0	0	0	0	1	0	0	0	0	0	0	0	1	0	0	0	0	1	0	4	2	5
OTU_2109	0	0	0	0	1	1	0	2	0	0	0	1	0	3	2	2	3	0	0	0	2	1	1	0	0	0	0	0	0	8	2	3	1	0	0	0	0	0	1	2	2	0	0	3	0	3	0	4	1
OTU_72	1	0	0	0	0	0	0	0	1	2	0	1	0	0	1	3	0	0	2	0	0	2	0	0	0	0	0	0	16	0	0	0	0	0	2	2	0	2	0	0	0	0	1	0	0	0	0	0	0
OTU_4694	0	0	0	0	0	0	0	0	0	0	1	0	0	0	0	0	0	0	0	0	0	2	0	0	0	0	0	0	0	1	8	0	0	0	0	0	0	0	3	1	0	0	0	0	0	6	1	2	0
OTU_4354	0	0	2	5	0	3	0	2	2	0	1	0	2	4	1	1	1	0	1	8	0	0	1	1	0	2	0	0	0	1	2	0	0	0	1	2	0	0	0	0	0	0	0	1	0	7	7	12	1
OTU_1579	0	0	0	0	0	0	0	0	0	0	1	2	0	0	0	0	0	0	2	0	0	0	0	0	0	0	0	0	0	2	0	0	0	1	0	1	0	0	3	1	0	0	2	10	0	0	0	0	0
OTU_436	0	0	0	0	0	0	0	0	0	3	0	0	1	2	0	3	2	0	0	0	0	0	0	0	0	0	0	0	1	0	0	0	4	9	9	3	0	0	0	0	0	0	0	0	0	0	0	0	0
OTU_3983	0	3	1	2	0	0	2	2	0	6	0	0	0	0	0	2	14	0	0	0	1	2	1	0	2	0	1	0	9	0	0	0	12	3	0	0	0	0	0	1	0	0	3	4	0	0	0	0	0
OTU_3478	0	0	0	0	0	0	0	1	0	0	6	0	56	3	0	1	0	0	0	3	0	0	0	1	0	0	0	0	0	0	2	0	0	0	0	1	0	0	0	0	0	0	0	0	0	9	0	1	0
OTU_451	0	0	0	0	0	0	0	0	0	0	0	0	0	0	5	3	0	0	0	0	0	0	0	0	0	0	0	0	10	0	0	0	8	24	23	22	0	0	0	0	0	0	0	0	0	0	0	0	0
OTU_1366	0	0	0	5	1	2	0	3	1	3	6	0	1	1	3	5	2	0	0	0	0	3	0	2	0	1	0	0	1	0	1	6	0	0	3	2	0	0	1	0	16	0	0	0	0	0	0	1	0
OTU_683	11	0	9	0	0	0	7	0	0	0	0	0	0	0	8	0	0	14	0	0	1	0	4	0	7	0	12	0	0	1	0	2	0	0	0	0	0	0	0	0	0	0	0	0	0	0	7	0	4
OTU_2106	3	10	1	2	1	2	4	6	0	1	0	0	1	1	1	3	1	1	1	1	1	2	1	5	2	2	2	0	0	0	0	0	1	0	0	0	0	1	3	0	0	0	0	1	0	4	3	2	1
OTU_2603	1	6	0	3	1	2	1	3	7	1	0	0	0	0	2	0	0	0	0	2	1	1	0	3	1	8	2	0	1	0	0	4	1	15	1	2	0	0	1	0	0	1	0	0	2	2	0	2	0
OTU_1817	0	0	0	0	0	0	0	0	0	5	0	0	1	0	0	1	0	0	1	0	1	0	2	0	0	0	0	0	6	0	0	0	18	0	36	0	0	0	0	0	0	0	0	0	0	1	0	0	0
OTU_2464	1	0	0	2	0	0	0	1	0	1	19	3	0	0	0	0	0	0	1	0	0	0	0	0	0	0	0	0	0	2	3	0	13	1	0	3	0	0	0	0	0	0	0	1	0	1	0	0	0
OTU_2041	0	0	0	3	0	0	0	3	1	2	38	2	0	0	0	0	0	0	0	4	0	18	0	0	0	0	0	0	0	0	8	0	2	0	1	0	0	0	1	0	2	0	0	0	0	3	0	0	1
OTU_265	0	1	0	4	0	2	0	5	0	1	3	0	1	0	1	0	0	0	0	4	1	5	0	4	0	0	0	0	2	0	0	0	0	0	0	0	0	0	2	0	1	0	3	0	0	9	0	4	0
OTU_4682	0	0	0	0	0	0	0	0	0	0	0	0	0	0	0	0	0	0	0	0	0	0	0	0	0	0	0	0	0	1	2	0	7	0	1	4	10	0	0	0	0	0	0	0	0	0	0	0	0
OTU_1325	1	15	5	5	0	4	1	2	0	0	0	0	0	1	0	0	0	0	0	9	1	1	0	2	0	2	0	8	0	0	0	0	0	0	0	0	13	0	0	0	0	0	0	0	5	1	4	8	4
OTU_1522	3	0	2	0	0	0	0	0	0	4	0	0	0	0	5	5	17	0	2	0	1	0	0	0	0	0	0	0	6	0	0	0	13	1	16	1	0	0	0	0	0	0	0	0	0	0	1	0	0
OTU_3058	0	0	0	0	0	1	0	0	2	0	14	9	0	0	0	0	1	1	0	1	0	1	1	0	0	0	0	0	0	0	3	0	0	0	0	0	0	0	0	0	1	2	0	1	0	0	0	0	0
OTU_1135	4	5	1	1	0	0	0	0	1	0	0	0	0	0	1	1	0	0	0	1	0	2	0	0	1	0	0	0	2	0	0	7	3	6	17	28	0	0	0	0	0	0	0	0	0	0	2	0	0
OTU_2895	0	0	0	0	0	0	0	0	9	0	2	2	3	2	0	0	0	2	1	0	0	0	0	0	0	0	0	0	0	2	3	0	0	0	1	1	3	0	0	0	0	0	0	0	0	0	0	0	0
OTU_5007	0	0	0	0	0	0	0	0	2	0	0	1	1	0	1	0	0	0	0	0	0	0	0	0	0	0	0	0	1	2	1	0	0	0	0	0	0	0	0	0	0	0	1	1	1	0	0	0	0
OTU_2182	0	0	0	5	0	0	0	4	0	18	1	0	0	1	0	0	0	0	1	0	0	6	0	0	0	0	0	0	0	0	0	1	2	0	0	1	0	0	0	0	0	0	0	0	0	1	0	0	1
OTU_3127	0	4	1	6	0	4	0	7	3	4	0	0	0	1	1	7	0	0	0	4	0	5	0	5	0	3	0	0	0	1	1	4	1	0	1	3	0	0	0	1	0	0	0	0	0	4	0	2	0
OTU_228	0	0	0	0	0	0	0	0	0	1	0	0	0	0	2	2	0	0	0	0	0	0	0	0	0	0	0	0	0	0	0	0	4	67	0	7	0	0	0	0	0	0	0	0	0	0	0	0	0
OTU_6773	0	7	0	5	2	0	3	5	3	8	2	0	1	4	0	1	0	0	1	0	4	3	1	1	1	3	0	0	0	0	0	1	1	1	1	1	0	2	0	0	0	0	0	0	0	3	0	2	1
OTU_2071	5	2	8	1	7	3	4	2	2	0	0	0	0	2	0	0	0	1	1	2	7	1	0	0	3	0	7	0	0	0	0	0	0	0	0	0	0	0	1	0	0	0	0	0	0	0	4	2	7
OTU_147	0	0	0	0	1	0	1	0	0	0	0	2	0	1	0	0	0	2	2	0	2	1	0	0	1	0	0	0	0	0	0	0	0	0	0	6	0	1	0	0	0	9	0	0	2	0	0	0	0
OTU_746	0	1	0	6	0	0	0	2	5	1	0	0	0	0	1	1	2	0	0	1	1	8	0	2	0	1	0	0	0	2	8	2	2	0	0	3	0	0	0	0	1	0	1	0	0	2	0	1	0
OTU_2402	0	1	1	1	6	23	0	0	0	1	0	1	0	2	2	2	0	0	0	2	1	2	0	1	0	0	1	1	0	0	0	1	0	0	1	2	0	1	0	0	0	1	0	0	0	0	0	1	0
OTU_2059	1	4	1	13	0	0	0	4	8	4	0	0	1	2	1	1	0	0	0	0	1	2	0	8	1	2	0	0	0	0	0	4	0	1	1	2	1	0	0	1	0	0	0	0	0	5	0	2	0
OTU_907	0	0	0	0	0	0	0	0	0	2	0	0	2	0	0	0	0	0	0	0	0	0	0	0	0	0	0	0	0	1	0	0	5	0	0	0	0	0	1	0	0	0	0	0	0	1	0	0	0
OTU_3122	0	5	0	0	1	2	0	4	1	1	0	0	4	5	0	7	1	0	1	1	0	2	0	1	0	3	0	2	1	1	0	4	3	0	5	2	0	0	0	1	10	1	0	0	0	1	0	4	0
OTU_4778	0	0	0	1	0	0	0	0	0	0	0	0	1	1	5	4	1	0	0	0	0	2	4	0	2	0	1	1	0	4	1	8	0	4	0	1	0	10	0	0	1	0	1	0	0	0	2	0	0
OTU_9110	3	5	0	7	0	4	1	7	1	3	0	0	0	2	0	1	1	0	1	5	0	0	0	3	0	9	2	0	0	0	0	0	1	3	2	1	1	0	0	0	0	1	0	0	1	1	0	5	0
OTU_1513	0	0	0	1	0	1	0	0	2	0	1	15	1	2	4	0	1	0	0	1	0	0	2	0	0	0	0	0	0	0	1	2	0	1	0	0	1	1	1	1	2	5	2	15	8	0	0	1	3
OTU_9736	0	0	0	0	3	0	0	0	0	1	0	0	0	0	4	0	15	0	1	0	1	0	0	0	0	1	0	7	0	1	2	1	1	0	3	2	3	6	1	0	0	0	0	0	0	0	0	0	0
OTU_1682	0	0	0	0	0	0	0	1	1	0	1	3	4	3	0	0	0	0	1	0	0	2	1	0	0	0	0	0	0	2	0	1	0	0	1	1	0	0	0	0	0	0	0	1	0	0	0	0	0
OTU_299	0	0	0	0	0	0	0	0	0	0	0	0	0	0	0	0	0	1	1	0	0	0	0	0	0	0	0	0	0	0	0	0	0	0	0	0	0	0	5	0	36	48	0	0	0	0	0	0	0
OTU_2063	3	13	4	1	16	22	4	2	0	0	0	0	0	0	3	0	2	0	0	0	2	0	0	0	0	0	0	2	0	0	0	0	0	0	0	0	0	0	0	0	0	0	0	0	0	0	0	0	1
OTU_1176	2	3	3	9	1	0	2	9	4	2	0	0	1	1	2	1	1	0	1	2	2	2	1	4	0	4	0	0	0	0	0	0	2	1	1	0	0	0	0	0	0	0	0	0	1	1	0	3	0
OTU_663	1	0	1	0	2	3	0	0	1	0	0	0	0	0	0	1	1	0	0	1	1	1	1	1	0	0	0	0	0	0	0	1	1	0	0	1	0	0	0	0	0	0	0	0	5	0	0	0	0
OTU_1601	1	7	0	12	2	3	0	9	4	1	0	0	0	1	0	2	1	3	0	2	0	0	0	6	0	6	0	1	0	0	0	1	0	1	0	2	0	3	0	0	0	0	0	0	1	0	1	4	0
OTU_9092	1	0	3	0	8	2	2	1	0	0	2	0	4	2	0	0	1	0	1	5	0	4	1	1	0	0	0	0	0	1	1	0	0	0	0	0	0	0	0	1	0	0	1	1	0	3	2	11	4
OTU_8852	3	4	1	3	2	4	1	8	1	0	0	1	0	0	1	0	0	0	0	2	0	1	1	10	0	7	1	0	0	0	0	0	0	0	0	0	1	0	0	0	0	0	0	0	0	1	0	3	4
OTU_1956	0	2	0	4	0	0	0	1	0	4	0	0	8	2	0	3	0	0	3	2	0	1	0	0	0	1	0	0	2	0	1	1	6	0	10	0	0	0	0	0	4	1	0	0	0	1	0	2	0
OTU_3592	0	1	0	1	0	0	1	2	5	3	9	3	1	0	0	2	0	2	0	3	1	5	0	3	0	1	0	0	1	0	0	2	0	0	4	1	0	0	0	0	0	0	0	0	1	1	0	2	0
OTU_437	12	1	9	0	2	1	9	2	3	0	0	0	0	6	2	0	0	4	0	6	3	0	4	0	10	2	5	0	0	0	0	0	0	0	0	0	0	0	0	0	0	0	0	0	1	2	5	1	1
OTU_1497	20	2	24	2	4	3	12	1	0	0	0	0	0	0	0	0	0	0	0	0	0	0	2	0	2	0	1	1	0	0	0	0	0	0	0	1	0	0	0	0	0	0	0	1	0	0	0	0	0
OTU_1484	2	3	0	0	0	0	0	3	0	7	0	0	0	0	6	3	5	1	0	4	0	6	4	4	0	6	0	0	5	0	0	0	2	1	2	0	0	0	1	0	0	0	0	0	1	0	0	0	0
OTU_9330	0	2	0	2	1	1	0	2	2	2	0	2	3	0	0	0	1	0	0	0	0	0	0	5	0	2	0	1	1	2	1	0	2	0	2	1	0	0	0	3	0	0	1	0	0	0	0	2	0
OTU_3013	3	3	2	0	1	0	1	1	5	0	0	0	0	0	0	0	0	9	0	2	4	1	0	0	0	1	2	0	0	0	0	0	0	0	0	0	0	1	0	0	0	0	0	1	0	2	12	8	16
OTU_1968	0	3	1	0	4	39	0	0	0	0	0	0	0	0	2	1	1	0	0	4	0	0	0	3	0	3	0	9	0	0	0	0	0	0	0	0	0	0	0	0	0	0	0	2	0	0	0	0	0
OTU_8467	0	0	0	0	9	3	0	0	1	0	0	0	0	0	0	0	7	0	1	0	3	1	0	0	0	0	1	0	1	0	1	0	1	0	2	1	1	3	5	4	0	0	0	0	0	0	0	0	0
OTU_1390	0	0	0	0	1	0	0	0	2	0	0	2	1	1	2	0	1	0	0	0	0	0	0	0	0	2	1	9	1	2	6	0	0	2	0	0	0	0	0	5	1	0	3	1	0	0	0	0	0
OTU_3321	1	0	0	0	1	1	0	0	1	0	0	0	0	0	1	1	4	0	0	1	1	0	0	1	0	1	0	0	4	0	1	0	0	0	0	0	2	0	1	1	0	0	1	0	0	0	1	0	1
OTU_822	0	0	0	0	0	0	0	0	0	0	1	0	0	0	0	0	0	0	0	1	0	0	0	0	0	0	0	0	1	12	0	0	0	0	0	0	0	0	0	0	0	0	0	0	0	0	0	0	0
OTU_981	0	0	0	2	0	0	0	5	2	2	0	0	5	0	0	0	0	0	0	1	0	1	0	6	0	2	0	0	0	0	0	0	4	0	6	0	0	0	0	0	0	0	0	0	0	0	0	3	0
OTU_800	0	0	0	0	0	0	0	0	0	1	1	0	0	0	0	0	0	0	2	0	0	0	0	0	0	0	0	0	0	5	4	0	25	4	0	6	0	0	0	0	0	0	0	0	0	0	0	0	0
OTU_2492	0	0	0	0	0	0	0	1	0	2	27	0	0	0	0	0	1	0	0	0	1	4	1	1	0	0	0	0	0	0	2	1	8	0	0	2	0	0	0	0	1	0	1	0	0	0	0	0	0
OTU_1630	0	0	0	0	0	0	1	0	0	22	0	0	0	0	4	12	2	0	0	0	0	1	0	1	0	2	0	0	0	0	0	0	1	0	1	0	0	0	0	0	0	0	0	0	1	0	0	2	0
OTU_1162	0	2	2	0	16	7	6	0	3	0	0	0	4	1	0	0	0	1	0	4	4	1	1	0	1	0	0	0	0	0	0	0	0	0	0	0	0	0	0	1	0	4	0	0	0	0	13	3	16
OTU_3112	1	2	1	14	0	1	2	4	5	5	0	0	0	0	0	2	0	0	0	5	0	7	3	1	0	6	0	0	2	0	1	2	1	0	0	1	0	0	0	0	0	0	0	0	1	4	1	0	0
OTU_404	5	1	14	0	16	10	3	1	0	0	0	0	0	1	0	0	0	0	0	2	22	0	1	0	0	0	2	0	0	0	0	0	0	0	0	0	0	0	0	1	0	0	0	0	0	0	2	0	9
OTU_2263	4	4	2	1	0	1	0	4	0	2	0	0	0	0	1	1	4	0	0	2	0	2	1	3	3	3	1	0	4	0	0	4	1	6	0	1	0	0	0	0	0	0	1	0	0	0	0	0	0
OTU_9678	0	1	0	1	0	2	1	3	0	0	2	0	0	1	2	1	3	0	1	1	2	4	0	0	0	1	0	0	0	2	2	2	0	0	1	1	0	0	1	1	2	0	0	0	0	2	0	5	0
OTU_1338	0	7	0	4	0	1	0	2	0	4	0	0	1	0	0	1	0	0	0	4	0	1	0	3	0	4	0	0	0	0	1	0	4	0	3	0	0	1	0	0	0	0	0	0	0	3	0	4	0
OTU_3037	0	1	0	0	1	0	1	2	0	0	0	0	0	0	1	0	6	0	0	4	3	17	11	6	0	1	1	0	0	0	0	0	0	0	0	0	0	0	1	0	0	0	0	2	0	1	1	0	0
OTU_614	0	0	0	0	0	0	0	0	0	4	0	0	0	0	6	9	5	0	0	0	0	0	0	3	17	4	15	2	5	0	0	1	0	1	0	4	0	0	0	0	0	0	0	0	1	0	0	0	0
OTU_175	0	0	0	0	0	0	0	1	7	0	0	0	0	0	0	0	1	4	1	0	0	0	0	0	0	0	0	0	3	9	2	0	0	2	0	5	0	0	5	5	2	4	2	2	0	0	0	0	1
OTU_8898	0	0	3	0	0	0	0	0	0	1	0	0	0	1	1	6	1	0	1	0	2	0	0	0	0	0	0	0	9	0	0	0	50	0	10	0	0	0	0	0	0	0	0	0	0	0	0	0	0
OTU_624	2	0	5	0	36	0	8	0	0	0	0	0	0	3	0	0	0	4	1	0	14	0	0	0	3	0	4	0	0	0	0	0	0	0	0	0	0	0	0	0	0	0	0	0	0	0	0	0	3
OTU_8997	1	5	1	1	0	0	0	4	3	2	0	0	0	0	0	3	0	4	0	4	0	2	1	1	0	3	0	0	1	0	0	0	5	1	4	2	0	0	0	0	1	0	1	0	1	1	1	3	1
OTU_3719	1	0	0	0	1	0	0	0	2	0	2	2	3	9	0	0	0	2	0	0	0	0	1	0	0	0	0	0	0	0	0	0	1	0	0	2	0	0	0	0	0	0	1	2	0	1	1	1	0
OTU_944	0	0	0	0	0	0	0	0	0	0	0	0	0	0	0	0	0	0	1	0	0	0	0	0	0	1	0	0	0	1	1	0	0	0	0	6	0	0	16	8	0	0	4	6	0	0	0	0	0
OTU_4927	0	2	0	5	2	8	0	5	8	0	0	0	0	0	0	4	1	0	0	4	0	4	0	8	0	5	0	0	0	0	0	1	0	0	1	1	0	0	0	0	0	0	0	0	1	9	0	7	0
OTU_8615	8	0	3	0	2	0	4	1	0	0	0	0	0	4	0	1	3	4	3	0	0	0	2	0	0	0	2	0	0	0	1	0	0	0	0	0	0	0	5	8	0	0	0	1	0	0	1	2	1
OTU_2515	0	0	0	0	0	0	0	0	0	0	54	2	7	0	0	1	0	0	0	0	1	1	0	1	0	0	0	1	0	0	0	0	0	0	1	1	0	0	0	0	1	1	0	0	0	12	0	4	0
OTU_1775	0	2	0	1	0	0	0	2	1	0	3	0	1	0	0	1	0	0	0	2	0	2	0	0	0	2	0	0	0	3	2	0	6	2	0	1	0	0	1	6	0	0	0	0	2	0	0	1	0
OTU_1373	0	1	0	0	0	0	0	1	4	0	0	0	9	1	0	0	0	0	0	0	0	0	0	0	0	1	0	0	0	0	0	0	0	0	0	0	0	1	0	0	0	0	0	0	0	1	0	0	0
OTU_987	0	2	0	3	0	1	0	0	4	1	1	0	4	0	0	2	0	0	0	3	0	1	0	3	0	1	0	1	0	0	0	0	2	0	5	0	0	0	0	0	1	0	0	0	0	1	0	2	0
OTU_1331	0	0	0	0	0	0	0	2	4	2	0	0	1	1	0	3	0	0	0	1	0	0	0	6	0	7	1	13	0	0	5	1	1	0	2	0	0	2	0	0	0	0	0	0	1	1	3	17	0
OTU_2250	0	1	0	1	0	1	0	1	0	3	0	0	12	0	0	5	0	0	0	1	0	2	0	3	0	0	0	0	0	0	0	1	6	0	19	0	0	0	0	0	5	0	0	0	0	0	0	1	0
OTU_905	1	0	0	0	0	3	0	2	0	0	0	0	2	2	0	3	0	1	0	0	0	1	0	2	0	1	2	0	1	0	0	3	0	2	0	0	23	3	1	2	0	5	5	0	2	0	0	1	1
OTU_516	0	0	3	5	1	0	2	3	0	0	0	0	0	0	0	0	0	0	0	1	0	0	0	16	5	15	6	0	0	0	0	1	0	0	0	0	0	2	3	0	0	0	3	0	0	0	0	0	0
OTU_2566	0	0	0	0	0	0	0	0	0	0	0	0	0	0	3	6	0	0	0	0	0	0	0	0	0	1	2	0	9	0	0	0	0	0	0	4	0	1	1	0	0	0	0	0	0	0	0	0	0
OTU_1321	0	0	2	0	0	0	0	0	0	3	0	0	0	0	2	2	8	0	1	0	0	0	1	0	0	0	0	0	10	0	1	0	7	3	16	1	7	0	0	0	0	1	0	0	0	0	0	0	0
OTU_1847	0	1	0	0	0	2	0	3	4	5	2	0	0	0	0	2	1	0	0	0	0	6	0	1	0	1	0	0	0	1	10	0	0	0	0	4	0	0	0	1	4	0	0	0	0	1	0	1	0
OTU_242	0	0	1	0	0	0	1	0	0	0	0	0	0	0	1	1	2	3	2	0	1	0	0	0	0	0	0	0	0	0	0	0	0	0	0	0	0	0	3	1	0	0	0	70	0	0	2	0	0
OTU_618	0	0	0	0	8	6	0	0	0	0	0	0	0	0	0	0	0	0	3	0	0	0	0	0	0	0	0	0	35	0	0	0	0	0	0	1	0	0	0	0	0	0	2	0	0	0	0	0	0
OTU_1099	0	0	0	0	0	0	0	0	1	0	0	1	1	0	0	0	0	0	0	0	2	0	0	0	0	0	0	7	47	0	0	0	0	0	0	5	0	0	0	0	0	2	0	0	0	0	0	0	0
OTU_10003	8	1	1	4	1	0	6	2	1	2	0	2	0	1	0	0	4	1	0	3	1	0	2	2	4	1	6	0	0	0	0	0	0	0	0	0	4	0	0	1	0	0	0	1	2	0	2	0	3
OTU_8382	1	2	3	2	1	7	0	4	2	2	0	0	5	1	0	1	1	1	0	2	1	1	0	0	0	2	0	0	0	0	15	1	0	0	2	1	0	0	2	2	4	0	0	0	1	2	0	5	1
OTU_6446	8	3	3	2	3	1	16	3	0	0	0	0	0	0	4	0	1	1	0	1	2	1	2	0	0	0	1	0	0	0	1	0	0	0	0	0	0	0	0	2	0	0	0	2	0	0	0	1	3
OTU_9513	0	0	0	0	0	1	0	2	0	0	0	1	1	0	0	2	2	0	0	1	0	3	1	1	0	2	0	0	0	0	1	6	1	0	0	1	0	0	0	1	0	0	0	0	1	4	0	1	0
OTU_8881	1	2	1	3	2	1	0	4	3	3	0	1	0	1	1	1	1	0	1	1	1	3	1	2	0	2	1	1	0	1	0	1	1	0	1	0	1	0	2	1	3	1	0	0	0	3	0	3	1
OTU_2993	1	3	2	4	3	4	2	7	2	0	0	0	0	1	2	1	0	0	0	0	0	1	0	7	0	3	2	0	0	2	1	2	1	0	0	1	0	0	0	3	0	0	0	0	3	3	0	2	1
OTU_2419	3	3	1	1	0	0	1	2	3	0	0	0	0	0	0	1	1	0	0	0	0	0	0	3	0	6	6	10	2	0	0	0	1	5	0	0	0	7	0	0	0	0	2	0	0	0	0	1	1
OTU_9120	1	0	0	0	0	0	0	0	0	0	0	3	0	1	0	0	2	0	0	0	0	1	0	0	0	0	0	5	0	13	2	0	1	0	0	0	0	0	1	0	0	0	1	1	0	0	0	0	0
OTU_1494	1	3	0	3	0	3	0	3	4	0	0	0	1	1	3	3	0	0	0	2	1	1	1	3	0	9	0	0	0	0	0	0	0	0	1	0	0	0	0	0	0	1	0	0	1	3	0	8	3
OTU_630	0	0	0	0	0	0	0	0	0	3	3	0	0	0	9	22	0	0	0	0	0	0	0	0	1	0	0	0	0	1	2	8	14	4	2	7	0	0	1	0	5	1	0	0	0	0	0	0	0
OTU_4472	0	1	0	3	0	1	0	2	7	2	1	0	2	2	3	3	1	0	0	3	0	6	1	0	0	0	0	6	0	4	4	8	1	0	0	1	0	0	0	0	1	0	0	0	0	1	0	2	0
OTU_2522	0	6	1	1	2	0	1	1	0	0	0	0	0	0	0	0	0	0	0	1	0	1	0	0	0	1	0	0	0	0	0	0	0	0	0	0	0	0	0	1	0	1	0	3	0	0	0	0	0
OTU_2470	0	0	1	4	1	0	3	2	4	1	0	0	0	0	1	1	0	0	0	1	2	2	0	5	1	5	3	5	0	0	0	2	0	2	1	0	0	13	0	0	0	0	3	0	1	0	0	1	0
OTU_2585	0	2	1	0	2	5	1	1	2	0	0	0	0	0	0	0	0	0	0	19	3	0	0	0	0	0	0	10	0	0	0	0	0	0	3	0	0	0	0	0	1	0	0	1	0	0	0	1	0
OTU_8638	0	7	2	0	5	29	1	0	0	0	0	0	0	0	1	5	0	0	0	2	0	0	0	3	0	3	0	0	0	0	0	0	0	0	0	0	0	0	0	0	0	0	0	2	0	0	0	0	0
OTU_2763	1	5	1	5	1	3	1	4	0	5	1	0	1	2	0	0	8	2	1	3	0	1	0	2	0	3	1	0	1	0	1	1	1	0	0	1	0	0	0	0	0	0	0	0	1	2	0	4	0
OTU_2863	0	2	1	0	0	1	0	1	1	0	0	1	1	0	3	7	3	2	0	1	0	0	1	2	1	7	1	0	0	0	0	0	1	0	0	0	0	1	0	0	0	1	0	1	0	1	0	2	1
OTU_1797	0	6	0	4	0	0	0	3	1	1	0	0	2	1	0	1	0	0	0	2	0	0	0	3	0	0	1	0	0	0	1	0	5	0	5	2	0	0	0	0	2	1	0	0	1	0	0	0	0
OTU_3045	0	0	0	0	0	1	0	0	0	0	0	0	12	1	0	0	0	0	0	0	0	0	0	1	0	2	0	0	0	0	0	1	3	0	0	1	0	0	0	0	0	0	0	0	0	0	0	0	0
OTU_1183	0	1	0	2	0	0	0	2	0	11	0	0	8	0	0	2	0	0	0	0	0	1	0	2	0	6	0	0	0	0	0	0	2	1	0	0	0	0	0	0	0	0	0	0	0	3	0	1	0
OTU_203	0	2	4	0	15	6	1	2	1	0	0	0	0	1	0	0	0	0	0	2	2	4	3	0	0	0	0	0	0	0	0	0	0	0	0	0	0	0	0	4	0	0	0	14	0	0	1	0	1
OTU_596	0	0	0	0	0	0	0	0	0	0	0	0	0	0	0	0	0	0	2	0	0	0	0	0	0	0	0	0	0	0	0	0	0	0	0	0	0	0	0	0	0	0	0	0	0	0	0	0	0
OTU_552	18	0	1	2	8	6	0	0	0	0	0	0	0	0	2	0	0	3	0	2	11	0	1	0	3	0	0	0	0	0	0	0	0	0	0	0	0	0	0	0	0	1	0	0	0	0	1	0	4
OTU_1500	0	0	0	0	0	0	0	0	0	0	0	0	0	0	0	0	0	0	0	0	0	0	0	0	0	0	0	0	0	0	0	0	0	0	0	0	0	0	0	0	0	0	0	1	0	0	0	0	0
OTU_1567	0	2	0	1	0	0	0	4	0	2	1	0	2	2	0	0	0	0	0	1	0	2	0	2	0	7	0	0	0	1	1	1	2	0	2	0	0	0	0	0	2	0	0	0	0	2	0	7	0
OTU_4394	0	0	0	2	0	0	0	1	1	4	0	0	0	0	1	1	1	1	0	0	0	4	2	4	0	1	0	0	0	0	7	7	3	0	0	1	0	0	0	0	3	0	0	0	1	1	0	3	0
OTU_828	0	2	0	2	0	0	1	5	0	1	1	0	0	0	0	1	0	0	0	3	0	0	0	3	0	3	0	8	0	1	2	0	0	1	0	0	0	0	0	2	0	0	1	0	0	0	0	2	0
OTU_9691	0	2	0	0	2	1	0	0	1	0	0	0	0	0	2	1	12	0	0	0	0	1	0	0	0	1	0	0	0	0	1	0	0	0	1	2	4	1	0	1	0	0	0	1	1	0	0	1	2
OTU_997	0	0	0	0	0	0	0	0	0	2	0	0	0	0	2	3	0	0	0	0	0	0	0	0	0	0	0	0	4	0	0	0	9	0	36	1	0	0	0	0	0	0	0	0	3	1	0	0	0
OTU_207	1	2	0	1	0	0	2	4	0	0	0	0	0	0	0	0	0	0	1	0	1	9	0	0	0	0	0	0	0	0	0	0	0	0	0	0	40	0	0	0	0	0	0	2	0	1	0	1	0
OTU_2393	0	0	0	0	0	0	0	0	3	0	0	0	1	1	0	1	0	0	0	0	0	2	0	0	0	0	0	1	0	0	0	0	0	0	0	0	0	0	0	0	0	0	0	0	0	0	0	0	0
OTU_1692	0	0	0	0	0	0	0	0	2	0	0	0	1	1	0	0	0	1	0	0	0	0	0	0	0	0	0	0	1	2	1	0	0	0	0	0	0	0	0	0	0	0	0	0	0	0	1	1	0
OTU_227	0	0	0	0	0	0	0	0	0	23	0	0	0	0	0	1	19	2	1	0	0	0	0	0	0	0	0	0	0	0	0	0	0	2	0	0	0	0	3	2	0	0	0	0	0	0	0	0	0
OTU_620	8	0	3	0	1	0	1	0	0	0	0	1	1	1	5	0	1	7	0	0	11	0	4	0	2	1	2	4	0	1	0	0	0	0	0	0	0	0	2	5	0	2	1	1	0	0	10	0	12
OTU_2946	0	2	0	3	0	3	0	6	4	6	0	0	2	1	0	0	1	0	1	4	1	0	0	1	0	1	0	0	0	0	7	2	1	0	0	0	0	0	2	0	7	0	0	0	0	3	1	3	0
OTU_226	0	0	0	1	0	4	0	0	1	0	2	0	0	0	0	0	0	0	0	0	1	0	0	0	0	0	0	0	0	0	0	3	17	16	2	13	0	0	1	0	0	1	0	0	1	0	0	0	0
OTU_104	0	0	0	0	0	0	0	0	0	0	4	9	1	4	0	0	0	2	0	0	0	0	0	0	0	0	0	0	0	10	0	0	0	12	0	0	0	0	2	1	2	5	1	1	0	0	0	0	0
OTU_1854	0	3	0	1	0	1	0	2	1	2	0	3	0	0	2	5	1	0	0	0	0	1	0	3	1	2	1	0	2	0	0	0	1	0	1	0	0	0	0	1	0	1	0	0	2	0	0	0	0
OTU_8470	1	2	4	1	17	8	0	3	1	1	0	0	0	3	2	2	3	0	0	0	2	1	0	0	0	1	1	0	0	0	1	1	0	0	0	0	0	0	0	0	1	0	0	3	4	0	0	1	1
OTU_9361	0	3	0	0	6	5	0	0	2	1	0	0	0	1	0	0	0	0	0	7	1	0	0	2	0	0	1	0	0	1	1	1	2	0	0	1	0	0	0	0	2	1	1	1	0	0	0	3	3
OTU_2296	1	2	3	1	1	1	3	1	2	0	0	0	0	1	1	0	1	0	0	4	1	0	0	8	1	7	1	0	0	1	0	6	0	0	0	0	0	0	1	0	0	2	2	0	1	1	1	1	0
OTU_1469	0	0	0	0	0	0	0	0	0	0	0	0	0	0	0	0	0	0	0	0	0	0	0	0	0	0	0	1	1	0	0	0	0	0	0	1	0	0	0	0	3	0	0	0	0	0	0	0	0
OTU_241	4	0	2	0	6	1	2	2	2	0	0	0	4	1	0	0	0	1	1	21	13	0	1	1	5	0	7	0	0	0	0	0	0	0	0	0	0	0	0	0	0	0	0	0	2	0	0	0	1
OTU_1342	0	0	0	0	0	0	0	0	0	1	1	0	1	1	0	0	0	0	0	0	0	0	0	0	0	0	0	0	0	0	2	0	6	1	0	2	18	0	0	1	0	0	0	0	0	0	0	0	0
OTU_477	0	0	0	2	4	25	0	0	0	0	0	0	0	0	0	0	0	0	0	1	0	0	0	0	0	0	0	0	0	0	0	0	0	0	0	0	0	0	0	0	0	0	0	0	0	0	0	0	0
OTU_405	0	0	0	0	0	0	0	0	1	1	0	0	0	0	0	0	0	2	1	0	0	0	1	1	2	0	3	0	0	0	0	2	0	0	0	0	1	0	0	0	0	0	0	3	0	2	0	0	0
OTU_1840	0	0	0	0	0	0	0	0	0	3	0	0	0	0	2	2	2	0	0	0	0	0	0	0	0	0	0	0	2	0	0	1	56	2	5	4	0	0	0	0	1	0	2	0	0	0	0	0	0
OTU_4299	1	9	0	7	0	2	0	4	2	2	0	0	0	0	1	3	1	0	1	1	0	0	1	9	0	11	3	0	0	0	0	0	0	0	0	0	0	0	0	1	0	0	0	0	0	4	0	6	0
OTU_3808	0	7	0	0	2	2	1	1	2	16	3	1	0	0	0	1	2	1	2	3	0	1	0	1	0	0	0	0	0	0	2	1	0	1	0	0	0	0	1	1	0	0	0	2	2	0	0	1	0
OTU_2017	0	0	0	0	0	0	0	0	0	0	4	2	1	0	1	0	0	0	1	0	0	0	0	0	0	0	0	0	0	0	5	0	11	0	0	1	0	0	0	1	0	0	1	0	0	0	0	0	0
OTU_2547	0	1	0	0	0	0	0	2	1	0	5	1	1	0	0	0	3	0	0	1	1	3	0	1	0	2	0	0	0	1	4	1	2	0	0	2	0	0	0	2	0	0	0	0	0	1	0	3	0
OTU_543	0	9	2	8	0	1	7	6	3	0	1	1	1	0	0	0	0	3	4	2	1	4	0	1	0	0	0	0	0	0	1	0	0	0	0	0	0	0	1	1	3	0	0	9	0	7	0	1	0
OTU_421	0	0	0	0	0	0	0	0	0	0	0	0	0	1	0	0	0	0	0	0	0	0	0	0	0	0	0	0	0	0	0	0	0	0	0	0	0	1	0	0	0	0	0	0	0	0	0	0	0
OTU_892	0	2	0	3	0	2	0	2	2	15	0	0	2	0	0	9	0	0	0	0	0	5	0	1	0	3	0	1	0	0	0	0	2	0	4	0	0	0	0	0	1	0	0	0	0	1	0	2	1
OTU_344	0	1	0	0	0	0	0	0	0	0	0	0	0	0	0	1	0	1	2	0	0	0	0	0	0	0	0	0	0	0	1	1	0	0	0	0	0	0	1	3	0	0	0	0	0	1	0	0	0
OTU_8443	1	1	1	2	11	5	1	1	1	1	0	0	0	1	2	0	4	0	0	5	0	0	2	0	0	0	0	0	0	0	0	0	0	1	0	0	0	0	0	0	0	0	0	2	3	0	0	3	8
OTU_3075	0	0	0	0	1	1	0	0	0	0	1	8	0	0	0	0	0	0	0	2	0	0	0	0	0	0	0	0	3	1	1	1	0	0	0	0	2	0	1	17	0	0	0	3	0	0	0	1	0
OTU_1759	0	1	0	0	0	4	0	2	16	0	3	0	0	0	1	1	0	0	0	7	0	7	0	3	0	2	0	0	0	0	5	0	2	0	7	0	0	1	0	0	0	0	0	0	0	3	0	1	0
OTU_1710	0	1	0	0	0	0	0	0	0	0	0	4	0	3	3	0	1	1	2	0	0	1	0	0	0	0	0	0	1	6	3	4	0	0	0	0	0	0	2	0	1	0	0	1	0	0	0	0	0
OTU_859	0	1	0	1	0	1	0	1	0	4	0	0	1	0	1	1	0	0	0	1	0	0	0	1	1	1	1	8	0	0	0	0	0	2	2	2	0	0	0	1	0	1	0	0	0	0	1	1	0
OTU_609	0	0	0	0	0	10	0	0	0	0	0	0	0	0	0	0	0	0	0	2	0	0	0	0	0	0	0	0	0	0	0	0	0	0	0	0	0	0	0	0	0	0	0	0	0	0	0	1	0
OTU_696	0	1	0	0	1	0	0	0	0	0	30	19	1	3	0	0	0	0	0	1	1	0	0	0	0	0	1	0	0	0	2	0	0	0	0	0	0	0	0	0	0	0	5	0	0	1	2	0	0
OTU_7173	1	3	1	1	1	5	1	1	3	3	0	0	6	5	0	1	1	0	0	2	0	0	1	1	2	3	0	0	0	0	1	1	0	0	0	0	0	0	1	1	0	0	0	2	0	0	0	4	4
OTU_2202	4	0	3	3	3	1	5	7	0	0	0	0	0	1	0	1	0	2	0	1	0	1	2	4	3	4	4	2	0	0	1	1	0	0	0	0	0	0	1	0	0	0	1	3	1	0	1	0	2
OTU_439	0	1	0	2	1	0	0	1	2	1	1	0	4	0	0	0	0	0	0	1	1	5	0	2	1	0	1	1	0	2	0	2	0	0	1	1	0	0	0	0	0	0	0	0	0	1	0	1	0
OTU_2289	0	0	0	0	0	0	0	2	4	2	4	0	0	0	3	1	0	0	1	0	0	3	0	2	0	1	0	0	1	2	8	2	3	0	0	0	0	0	0	2	1	0	0	0	2	0	0	2	0
OTU_1751	0	0	0	0	0	0	0	0	0	0	0	0	0	0	1	0	0	0	0	0	0	0	0	0	0	0	0	0	0	0	0	0	0	0	0	0	0	0	0	0	0	0	0	0	0	0	0	0	0
OTU_2095	0	0	0	0	0	0	0	0	0	0	16	4	9	2	0	0	0	0	0	0	0	0	0	0	0	0	0	0	0	1	23	0	2	0	0	0	0	0	2	0	0	0	0	0	0	0	0	0	0
OTU_267	0	2	1	1	4	1	9	0	1	2	0	1	1	0	2	0	1	0	12	0	0	1	3	0	0	1	0	0	0	0	0	0	2	0	0	0	0	0	1	0	1	0	0	3	0	0	0	2	0
OTU_3067	0	0	0	0	0	2	1	3	1	1	0	0	0	2	0	0	0	0	1	0	0	2	0	0	0	0	1	0	0	5	1	3	0	0	0	1	0	0	0	0	3	0	0	0	3	3	0	0	0
OTU_1818	0	2	0	2	0	0	0	3	0	2	0	0	2	2	0	2	0	0	0	0	0	0	0	4	0	0	0	0	1	0	0	0	3	0	5	0	0	0	0	0	1	0	1	0	0	1	0	1	0
OTU_6823	3	0	2	0	3	2	6	1	0	0	0	0	0	1	2	0	3	7	0	2	7	0	0	1	3	0	4	0	0	0	0	0	0	0	0	0	0	0	0	0	0	0	0	0	2	1	12	1	5
OTU_1410	0	2	0	3	0	3	0	2	0	0	1	1	4	3	1	8	1	0	0	0	0	2	0	2	0	1	0	0	2	0	0	2	1	1	1	0	0	0	1	0	8	3	0	1	0	0	0	1	1
OTU_2376	0	1	0	1	0	0	0	0	0	4	0	0	0	0	1	5	0	0	1	0	0	2	1	2	1	0	0	1	4	0	0	2	1	0	2	3	0	0	0	0	0	0	1	1	2	1	0	0	1
OTU_278	3	1	0	3	0	0	3	7	0	0	0	0	0	0	0	1	0	0	1	1	0	1	1	2	1	2	8	3	0	2	6	0	0	3	0	2	0	0	6	1	0	0	0	1	2	2	2	1	1
OTU_1202	1	4	0	1	0	2	0	4	1	14	1	0	1	0	0	3	0	0	0	0	0	3	1	0	1	5	0	0	0	1	1	0	3	1	2	0	0	2	0	0	4	0	0	0	2	0	0	3	0
OTU_2146	0	3	1	5	0	4	1	1	3	3	0	0	1	0	0	2	0	0	0	1	0	2	1	4	0	5	1	0	0	0	0	1	4	0	1	0	0	0	1	0	9	0	0	0	0	3	1	3	0
OTU_8774	0	1	0	0	7	3	0	0	2	2	0	0	0	0	1	0	2	0	0	10	6	1	0	0	0	1	0	0	0	1	1	0	0	0	0	0	0	0	1	1	0	0	0	0	0	0	1	2	1
OTU_7081	0	0	0	0	2	1	1	0	0	0	3	5	0	0	3	0	4	0	0	0	1	0	0	0	0	0	0	0	9	0	2	1	1	0	0	0	0	0	0	2	0	0	2	1	0	0	0	0	0
OTU_2544	0	0	0	0	0	0	0	1	9	22	0	0	0	0	0	0	0	0	0	1	0	6	2	0	0	0	0	0	1	0	1	2	0	1	0	1	0	0	0	0	0	0	0	1	0	4	0	1	0
OTU_1174	1	1	0	2	0	1	0	0	1	1	0	0	2	0	4	8	1	0	1	1	0	0	0	3	1	4	1	0	1	0	0	0	2	0	7	4	0	0	0	0	3	0	0	0	0	3	0	1	0
OTU_1895	0	0	1	0	0	0	0	0	0	1	0	0	0	0	2	1	0	0	0	0	0	0	0	0	0	0	0	1	0	2	1	3	4	0	0	8	6	0	0	0	0	0	0	2	0	0	0	0	0
OTU_9165	0	0	0	0	0	0	0	0	1	2	0	0	2	5	0	1	0	0	0	2	0	0	0	2	0	2	1	0	4	0	0	0	0	0	0	1	0	0	1	0	15	13	0	0	0	0	0	0	1
OTU_690	12	4	18	2	10	5	14	1	0	0	0	0	0	0	1	0	0	1	0	0	1	0	1	0	2	0	0	0	0	0	0	0	0	0	0	0	0	0	2	1	0	1	0	1	1	0	1	0	4
OTU_214	19	0	8	0	4	1	7	0	0	0	0	0	0	0	1	0	0	1	0	0	1	0	2	0	10	0	8	0	0	0	0	0	0	0	0	0	0	0	0	0	0	0	0	0	0	0	5	0	2
OTU_517	3	1	8	0	11	1	0	0	1	0	0	0	0	0	0	0	0	6	0	2	19	0	0	0	0	0	1	0	0	0	0	0	0	0	0	0	0	0	0	0	0	0	0	0	14	0	1	0	3
OTU_2916	0	0	0	0	0	0	0	0	0	3	0	0	0	0	4	60	1	4	0	0	0	0	0	0	0	0	0	5	0	0	0	0	1	0	0	1	0	0	0	0	0	0	0	0	0	0	0	0	0
OTU_3428	0	0	0	1	0	0	0	0	0	2	0	1	0	0	0	4	2	0	0	0	1	0	0	1	0	0	0	0	1	0	2	1	1	0	2	1	0	0	0	1	0	0	0	0	0	0	0	0	1
OTU_2657	0	2	0	1	1	1	0	0	6	2	1	0	1	0	0	2	0	0	0	0	0	4	0	0	0	0	0	1	0	0	7	4	0	0	1	1	0	0	0	1	1	0	0	0	0	2	0	0	0
OTU_2932	0	0	0	0	1	1	0	1	0	0	0	2	0	0	1	0	5	0	0	0	0	1	1	0	0	0	0	0	0	4	1	2	1	0	0	1	1	1	0	3	0	0	1	3	0	0	0	1	0
OTU_2632	0	2	0	1	0	5	0	1	2	4	0	0	2	0	0	3	0	0	0	3	0	1	0	2	0	1	0	0	0	0	0	0	0	0	0	0	0	0	0	0	0	0	0	1	0	1	0	1	0
OTU_378	0	0	0	0	0	0	0	0	0	0	0	0	0	0	0	0	0	0	7	9	5	0	0	0	0	0	0	0	0	0	0	0	0	0	0	0	3	0	0	0	0	0	0	9	0	0	0	0	0
OTU_1452	0	1	0	2	0	12	0	0	0	0	0	0	0	0	1	0	0	0	0	0	0	0	0	0	0	0	0	11	0	0	0	0	0	0	0	1	0	0	2	3	11	1	0	1	0	0	0	0	1
OTU_841	7	0	2	0	14	1	5	0	0	0	0	0	0	0	0	0	0	0	0	0	1	0	0	0	0	0	0	0	0	0	0	0	0	0	0	0	0	0	0	0	0	0	0	0	0	0	1	2	10
OTU_1688	0	0	0	0	0	0	0	0	1	5	2	2	0	0	0	9	1	0	0	0	0	0	0	0	0	0	0	0	4	0	0	1	0	0	14	2	0	0	0	0	5	1	0	0	0	1	1	0	0
OTU_9683	0	0	0	0	1	0	1	0	0	0	0	14	0	0	1	0	3	0	0	1	0	0	3	0	0	0	0	2	0	0	0	0	0	0	0	1	0	0	0	0	0	10	2	0	0	1	0	0	4
OTU_2676	0	0	0	0	0	0	0	0	0	0	0	1	0	1	0	1	0	0	0	0	1	0	0	0	0	0	0	0	1	0	0	1	1	1	0	1	0	0	5	2	2	8	0	0	2	0	0	0	0
OTU_2442	0	3	0	3	1	1	0	1	0	4	0	1	0	1	0	1	0	0	0	2	0	2	0	1	0	1	0	1	0	0	2	0	2	1	0	1	0	0	0	0	3	2	1	0	0	0	0	1	0
OTU_2679	0	2	0	0	0	0	0	2	1	0	0	0	6	0	0	2	0	0	1	1	0	1	0	4	0	7	0	0	0	0	0	0	2	0	1	0	0	0	0	0	0	0	0	0	0	2	0	1	0
OTU_2007	0	0	0	0	0	0	0	0	0	0	0	0	0	2	0	0	0	0	0	0	0	0	0	1	0	0	0	0	0	0	0	0	0	0	0	0	0	0	0	0	0	0	0	0	0	0	0	0	0
OTU_2594	1	0	0	0	0	0	0	0	0	0	0	0	0	0	0	0	0	0	0	0	0	0	0	0	0	0	0	5	0	0	0	0	0	0	0	6	47	0	0	0	13	2	0	0	0	0	1	0	0
OTU_582	8	2	13	0	21	0	11	1	0	0	0	0	0	0	0	0	0	2	0	1	5	0	0	0	0	0	1	0	0	0	0	0	0	0	0	0	0	0	0	0	0	0	0	0	0	0	2	0	9
OTU_94	3	6	7	2	1	1	2	1	0	1	0	0	0	0	1	1	0	0	0	2	0	0	0	4	18	6	5	0	4	0	0	0	0	0	0	0	0	1	0	0	5	4	0	0	0	0	0	0	1
OTU_1408	0	1	0	2	0	0	0	2	3	11	0	0	0	0	0	6	0	0	0	2	0	0	0	1	0	5	0	1	3	0	1	1	2	0	3	0	0	0	0	0	0	0	0	0	0	2	0	2	0
OTU_9267	1	1	0	1	1	1	0	4	1	2	1	0	0	0	5	2	0	0	0	0	0	3	0	2	0	3	0	0	2	0	0	1	0	1	0	1	5	0	0	0	0	1	0	2	0	2	1	1	0
OTU_7797	0	0	0	0	0	0	0	0	0	1	0	0	0	0	3	13	5	0	0	0	4	0	0	1	0	0	0	0	35	0	0	0	1	0	4	1	0	0	0	1	0	0	0	0	1	0	0	0	0
OTU_1297	1	0	0	0	0	0	0	0	3	0	4	0	0	0	0	1	0	0	0	0	0	0	0	0	0	0	0	5	0	0	3	0	0	0	0	5	1	0	2	4	3	1	0	1	0	0	0	0	0
OTU_1306	0	3	0	4	0	0	0	1	1	2	0	0	1	0	1	1	0	0	0	0	0	3	0	2	0	4	0	0	1	0	2	1	6	2	9	1	0	0	0	0	1	0	0	0	0	2	1	2	0
OTU_3355	0	0	0	1	0	0	0	3	0	3	11	1	0	0	0	0	0	0	0	0	0	7	4	2	0	1	0	0	0	1	1	2	3	0	0	2	0	0	1	0	2	0	0	1	0	0	0	0	0
OTU_1749	1	0	0	0	0	0	0	0	0	0	0	0	0	0	0	0	0	0	4	0	0	0	0	1	0	1	0	0	0	2	7	0	1	0	0	5	0	0	7	4	0	0	0	1	0	0	0	0	0
OTU_2650	1	0	0	0	0	1	0	1	0	1	1	5	0	1	0	0	8	0	2	0	0	0	0	0	0	0	0	0	0	0	1	0	0	1	0	1	0	0	0	1	0	1	1	1	2	1	0	0	0
OTU_5024	0	0	0	0	0	0	0	0	2	0	0	1	3	0	0	0	0	0	0	0	0	0	0	1	0	1	0	0	0	0	0	0	0	0	0	4	0	0	0	0	0	0	1	0	0	1	0	0	0
OTU_2154	0	0	0	0	0	0	0	0	0	0	53	4	0	0	0	0	0	0	0	0	0	0	0	0	0	0	0	0	0	0	0	0	0	0	0	2	0	0	0	0	0	0	3	0	0	0	0	0	0
OTU_2436	0	0	0	0	0	0	0	0	0	0	0	1	0	0	0	0	0	0	2	0	0	0	0	1	1	0	0	5	4	2	2	0	1	0	0	0	0	0	7	8	0	0	1	9	0	0	0	0	0
OTU_251	7	0	4	0	6	1	0	0	0	0	0	0	0	4	0	0	0	12	0	1	13	0	0	0	1	0	0	0	0	0	0	0	0	0	0	1	0	0	0	0	0	1	0	0	6	0	7	0	9
OTU_2540	0	0	2	8	0	0	0	0	0	0	0	0	0	0	0	2	0	0	0	1	0	0	0	0	1	1	1	0	0	0	0	0	0	0	0	0	0	0	0	0	0	0	0	0	0	0	0	0	0
OTU_432	0	0	0	0	0	0	0	0	0	1	0	0	0	0	1	4	1	0	0	0	0	0	0	0	0	0	1	8	18	0	0	0	0	3	9	30	0	0	0	0	0	0	0	0	0	0	0	0	0
OTU_7788	0	0	0	0	0	0	0	0	0	0	7	4	0	0	1	0	0	0	0	0	0	0	0	0	0	0	0	0	0	4	1	0	0	2	0	1	0	0	2	1	0	0	10	0	0	0	0	0	0
OTU_2520	0	0	0	0	0	0	0	0	0	1	6	0	0	0	0	1	0	0	1	0	0	0	0	0	0	0	0	0	0	1	13	1	23	2	0	3	0	0	0	1	1	1	0	0	0	0	1	0	0
OTU_2018	0	0	0	0	0	0	0	0	0	0	0	0	0	0	0	0	0	0	0	0	0	0	0	0	0	0	0	0	0	0	0	0	0	0	0	0	0	0	0	1	0	2	0	0	0	0	0	0	0
OTU_1239	0	0	0	0	0	0	0	0	0	12	0	0	1	0	2	6	4	0	0	0	0	1	0	1	0	0	0	1	0	0	0	0	1	0	0	0	0	0	0	0	0	0	0	1	0	0	0	1	0
OTU_9648	2	1	4	0	2	3	5	4	0	0	1	0	0	0	2	0	3	0	0	0	2	0	2	0	0	1	1	1	5	0	0	0	4	0	3	1	0	0	0	0	0	0	0	0	2	1	2	0	0
OTU_2625	0	0	0	0	0	1	0	0	5	0	0	0	2	3	0	0	0	7	0	1	1	0	0	0	0	0	0	0	0	0	2	0	0	0	0	1	0	0	0	0	0	0	0	0	0	1	2	2	0
OTU_1417	0	0	0	0	0	0	0	0	5	0	0	0	1	0	0	1	0	1	0	0	0	0	0	1	0	1	0	0	1	0	0	0	0	0	0	0	0	0	0	0	0	0	0	0	0	1	0	0	0
OTU_3543	0	1	0	3	0	0	1	2	1	2	0	0	0	0	0	1	1	0	0	2	2	0	0	2	2	13	0	0	1	0	0	0	0	0	0	1	0	0	0	0	2	0	0	0	0	0	0	0	0
OTU_4659	0	0	0	1	0	0	0	0	0	0	0	3	2	1	0	0	2	0	1	0	0	0	0	5	1	0	0	0	1	0	4	0	0	0	0	1	0	0	2	0	1	0	0	1	0	2	0	4	0
OTU_2731	0	0	0	0	0	0	0	0	0	0	0	0	0	0	0	0	0	0	0	0	0	0	0	0	0	0	0	0	0	0	1	0	0	0	0	0	0	0	0	0	0	0	0	0	0	1	0	0	0
OTU_2245	0	0	0	0	0	0	0	0	2	2	2	0	0	0	0	1	0	0	0	1	0	0	0	0	1	0	0	0	1	0	4	0	1	0	0	3	0	1	0	0	0	0	0	0	0	1	0	0	0
OTU_1557	0	0	0	4	0	0	0	1	0	4	28	2	0	0	1	0	0	0	0	0	0	5	0	7	0	1	0	0	0	0	4	1	1	0	0	7	0	0	0	0	0	0	0	0	0	0	1	0	0
OTU_6430	0	0	0	0	0	0	0	0	1	0	0	3	1	4	1	0	0	5	2	0	1	0	1	1	0	0	0	0	0	0	0	0	0	1	0	2	0	0	0	1	0	1	0	2	0	0	1	0	1
OTU_8220	0	0	0	0	0	0	0	0	0	0	0	1	1	0	0	0	0	0	3	0	0	0	0	0	0	0	0	0	0	2	2	0	0	0	0	2	0	0	4	1	0	0	1	6	0	0	0	0	0
OTU_3330	0	2	0	0	0	0	0	2	1	0	0	0	5	0	0	3	0	0	0	2	0	0	0	1	0	3	0	1	0	0	3	0	13	0	4	0	0	0	0	0	1	0	0	0	0	4	0	6	0
OTU_2010	2	0	5	4	5	2	3	0	0	1	0	0	0	0	0	0	1	0	0	2	1	1	0	1	0	1	2	0	0	1	0	0	0	0	0	0	0	0	1	0	5	0	0	0	3	2	3	1	3
OTU_1848	0	2	0	1	0	3	0	2	2	5	0	0	0	1	0	1	0	0	0	1	0	1	0	1	0	4	1	0	0	0	0	1	2	2	4	0	0	0	0	0	0	0	0	0	0	6	0	1	0
OTU_1880	0	1	0	0	0	0	0	4	2	1	3	1	1	0	0	1	0	0	0	0	0	2	0	2	0	1	0	3	1	3	2	1	1	0	0	1	0	0	1	0	0	0	0	0	0	5	0	5	0
OTU_2180	0	6	0	4	0	2	0	3	2	1	0	0	2	1	0	3	0	0	0	2	0	0	0	1	0	5	0	0	0	0	0	0	7	0	6	0	0	0	0	0	0	0	0	0	0	1	0	2	0
OTU_4154	0	3	0	5	0	1	0	3	1	1	0	0	1	1	0	0	0	0	0	4	0	0	0	3	0	4	0	4	0	0	2	0	2	1	1	1	1	0	0	0	0	1	0	0	0	0	0	2	0
OTU_1062	0	1	0	5	0	3	1	0	5	2	0	0	1	1	0	6	0	0	0	0	1	9	0	4	0	2	0	0	0	0	0	0	0	0	0	0	0	0	0	0	0	0	0	0	2	7	0	6	0
OTU_3975	0	1	0	2	0	0	0	2	1	3	0	0	1	0	0	2	0	0	0	0	0	1	0	3	0	4	0	0	1	0	0	0	0	0	2	0	0	0	0	0	1	0	0	1	0	3	1	0	0
OTU_237	0	0	0	1	1	12	0	0	0	0	0	0	0	0	0	0	0	0	0	9	4	0	0	0	0	0	0	0	0	0	0	0	0	0	0	0	0	0	0	0	0	0	0	0	0	0	0	6	2
OTU_258	2	11	14	2	19	6	2	1	0	0	0	0	0	0	1	0	0	0	0	5	5	0	0	0	0	0	0	0	0	0	0	0	0	0	0	0	0	0	0	0	0	0	0	0	0	1	0	1	2
OTU_682	0	0	0	0	0	0	0	0	0	0	0	0	0	0	3	0	0	0	0	0	2	1	1	0	0	0	0	0	1	0	0	0	0	2	1	23	5	0	0	0	0	0	0	0	0	0	0	0	0
OTU_922	0	0	0	0	0	0	0	0	2	0	3	2	0	2	0	0	0	0	2	0	0	0	0	0	0	0	0	0	0	0	2	0	0	0	0	4	0	0	5	3	1	4	0	2	0	0	0	1	0
OTU_1204	0	0	0	0	1	0	0	0	0	0	20	0	0	0	0	0	0	0	0	0	0	0	0	0	0	0	0	0	0	4	6	2	8	1	0	3	0	0	1	0	0	0	1	0	0	0	0	0	0
OTU_8064	0	0	0	0	0	0	0	0	0	0	19	1	0	0	0	0	0	0	1	0	0	0	0	0	0	0	0	0	0	3	4	0	2	0	0	0	0	0	2	0	0	0	2	0	0	0	0	0	0
OTU_233	0	0	0	0	0	0	0	0	0	0	0	0	0	0	0	2	0	0	0	0	0	0	0	0	0	0	0	0	0	49	3	0	0	0	0	3	0	0	0	0	0	0	0	1	0	0	0	0	0
OTU_196	0	2	0	1	9	16	1	0	0	0	0	0	0	2	1	2	0	0	0	1	2	0	0	0	0	0	0	0	0	0	0	0	0	0	0	0	0	0	0	0	0	0	0	0	0	0	0	0	1
OTU_7641	0	0	0	0	0	0	0	1	0	0	0	0	0	0	0	0	0	0	0	0	0	0	0	0	0	0	0	0	1	0	0	0	0	0	0	0	0	2	0	0	0	0	1	0	0	1	0	0	0
OTU_319	4	0	1	0	0	0	0	0	0	0	0	0	0	0	0	0	0	0	0	1	0	0	0	4	22	6	17	0	0	0	0	0	0	0	0	3	0	0	0	0	0	0	0	0	0	0	2	0	1
OTU_331	0	4	5	1	0	1	0	0	0	0	1	0	0	0	2	1	0	1	9	0	1	0	0	0	0	0	0	0	0	0	5	2	0	0	0	0	0	0	0	0	0	0	1	1	2	0	0	0	0
OTU_469	0	6	0	2	2	20	0	2	1	0	0	0	0	0	0	0	0	0	0	7	1	0	0	0	0	0	0	8	0	0	0	0	0	0	0	0	0	0	0	0	0	0	0	0	0	1	1	3	1
OTU_1836	0	4	0	3	0	1	0	4	3	4	0	0	2	0	1	3	1	3	0	1	0	5	4	4	1	2	0	0	0	0	0	0	1	0	0	0	0	0	0	0	0	0	0	1	0	0	0	0	1
OTU_1053	0	0	0	0	0	0	0	0	0	0	0	0	0	0	0	0	0	0	0	0	0	0	0	0	0	0	0	0	3	0	0	0	0	0	0	0	0	0	0	0	0	0	0	0	0	0	0	0	0
OTU_5741	1	5	2	7	0	0	1	14	0	0	0	0	0	0	0	0	0	0	1	1	0	16	0	1	0	0	0	0	0	0	0	0	0	0	0	0	0	0	0	0	0	0	0	0	0	2	0	3	0
OTU_390	0	0	0	0	0	0	0	0	1	0	0	1	0	0	0	0	0	2	1	0	0	0	0	0	0	1	0	0	1	0	0	0	0	0	0	0	0	0	0	0	0	1	0	0	1	0	0	0	0
OTU_1369	0	1	0	4	0	3	0	1	1	2	2	0	0	0	0	1	0	0	0	4	1	1	1	3	0	2	0	0	0	1	5	0	5	0	1	2	0	0	0	0	0	0	0	0	0	2	0	8	0
OTU_2315	0	0	0	0	0	0	0	0	0	0	0	0	0	0	0	0	0	0	0	0	0	0	0	0	0	0	0	0	0	0	0	0	2	0	0	0	0	0	0	0	0	0	0	0	0	0	0	0	0
OTU_5158	0	3	0	1	0	0	0	1	1	1	1	0	0	2	0	1	1	0	2	0	0	5	0	2	0	0	0	0	0	1	2	0	1	1	0	1	0	0	0	0	1	0	0	0	0	9	0	3	0
OTU_1528	3	1	3	0	7	1	1	0	3	0	0	0	0	4	0	0	0	12	0	0	5	0	0	0	0	0	0	0	0	0	0	0	0	0	0	0	0	0	0	0	0	0	0	0	0	0	10	3	20
OTU_703	3	0	8	0	7	2	1	0	0	0	0	0	3	1	1	0	0	2	0	2	11	0	1	0	3	0	2	0	0	0	0	1	0	0	0	2	0	0	0	0	0	1	0	0	0	0	0	0	0
OTU_1301	1	0	0	0	0	0	0	0	0	1	0	0	0	2	0	0	0	1	2	0	0	3	2	0	0	1	0	0	0	0	0	0	0	0	0	0	0	0	1	0	1	0	0	0	0	0	0	0	0
OTU_2806	0	2	0	2	0	1	1	2	0	1	0	0	1	0	0	2	1	0	1	3	0	2	1	2	0	6	0	0	0	1	0	0	0	0	0	0	0	0	0	0	0	0	1	0	0	0	0	2	1
OTU_393	0	0	0	0	19	3	0	0	0	0	0	0	0	0	2	0	0	0	0	6	2	0	0	0	0	0	0	0	0	0	0	0	0	0	0	0	1	0	1	0	1	0	0	1	0	0	0	1	0
OTU_2548	1	0	0	0	0	1	0	5	3	2	0	2	0	1	1	3	0	0	0	5	0	3	1	5	0	4	0	0	0	1	0	1	0	0	0	1	0	0	0	0	0	0	0	0	0	1	0	3	0
OTU_2451	0	3	0	2	0	1	0	1	2	0	0	0	1	1	3	1	0	0	0	2	0	2	0	4	0	3	2	0	0	0	0	1	2	0	2	0	0	0	0	0	2	0	0	0	0	1	0	1	0
OTU_3449	0	0	0	1	1	1	0	0	4	0	1	0	0	0	0	2	3	0	0	0	0	0	1	0	0	0	0	0	1	0	13	1	0	0	0	1	0	0	3	5	0	1	0	0	0	0	0	2	0
OTU_9072	0	4	0	1	0	0	0	1	8	4	0	0	1	0	0	1	0	1	0	1	0	1	0	3	0	1	0	0	2	0	0	1	2	1	6	3	0	0	0	0	2	0	0	0	0	1	0	2	0
OTU_2076	0	0	1	0	0	0	0	0	0	0	0	2	0	0	6	0	7	0	0	0	1	1	20	0	0	0	0	0	0	0	0	0	0	0	0	1	0	0	0	4	0	0	0	9	0	0	0	0	0
OTU_2016	0	0	0	1	0	0	0	1	2	7	0	0	0	0	0	3	2	0	1	0	0	3	0	1	0	0	0	4	0	0	5	8	0	0	1	3	0	0	2	0	2	1	0	0	0	0	1	2	0
OTU_6089	0	0	0	0	0	0	0	0	0	1	12	2	0	0	0	0	0	0	1	0	0	2	0	0	0	0	0	0	0	2	3	0	6	0	0	1	0	0	0	0	0	0	0	0	0	0	0	0	0
OTU_6915	16	1	12	0	8	0	7	0	0	0	0	0	0	1	0	0	0	1	0	0	1	0	1	0	1	0	2	0	0	0	0	1	0	0	0	0	0	0	0	0	0	0	0	0	0	1	3	0	7
OTU_416	1	1	0	0	0	1	0	0	1	0	1	0	0	1	4	0	0	3	4	0	0	0	0	0	3	0	0	0	0	0	0	0	0	0	0	0	0	0	0	0	0	0	0	1	0	0	0	0	0
OTU_2074	0	0	0	1	0	0	1	0	4	1	0	0	1	0	2	2	0	0	0	1	0	2	1	2	0	4	0	2	1	2	0	0	0	0	0	0	0	3	0	0	0	0	2	0	0	0	0	0	1
OTU_650	1	7	8	0	0	0	0	0	0	0	0	0	0	0	0	0	0	0	0	0	1	0	0	0	0	0	0	3	0	0	0	0	0	0	0	0	0	0	0	0	0	0	0	1	50	0	0	0	0
OTU_1780	3	0	1	0	0	0	0	0	0	0	0	1	0	1	3	1	3	0	2	0	1	0	0	0	0	0	0	0	12	0	0	0	4	0	8	0	0	0	0	1	0	0	0	0	1	0	0	0	0
OTU_6490	1	0	2	0	0	0	0	0	0	4	0	0	0	0	2	2	7	0	1	0	2	0	0	0	0	0	1	0	7	0	0	0	7	9	5	0	0	1	0	0	0	1	0	0	1	0	0	0	0
OTU_2453	1	0	0	0	0	2	0	0	0	0	0	0	0	0	0	1	0	0	1	2	0	3	0	1	0	0	0	0	0	3	0	1	1	0	0	1	0	0	2	0	1	0	0	3	2	0	0	1	1
OTU_2669	0	1	0	1	0	0	0	1	1	0	0	2	0	0	0	0	0	1	1	0	0	0	0	0	0	3	0	0	0	0	0	0	0	0	0	0	0	0	1	0	0	0	0	1	0	0	1	0	1
OTU_3371	3	1	3	2	0	0	1	0	0	0	0	0	0	5	0	0	3	0	0	0	1	0	1	0	0	1	3	0	0	1	0	0	1	0	0	1	0	0	0	0	0	4	0	2	2	0	0	3	2
OTU_5041	1	2	0	4	0	2	0	3	2	1	0	0	3	0	0	4	2	0	0	1	0	1	0	2	1	4	1	0	1	1	0	8	2	3	1	1	0	0	0	0	7	1	0	0	0	2	0	1	0
OTU_4111	0	0	0	0	0	0	0	0	0	1	13	0	19	4	0	0	0	0	0	1	0	4	0	0	0	1	0	0	0	0	2	0	0	0	0	1	0	0	0	0	1	0	0	0	0	14	0	10	0
OTU_146	2	1	0	1	0	0	1	1	0	4	0	0	3	1	1	2	2	0	1	0	0	0	0	0	1	2	3	0	0	0	0	2	0	0	0	1	0	0	0	0	2	4	0	0	0	0	0	0	0
OTU_4678	0	0	1	0	0	0	0	0	0	1	0	0	0	0	0	0	0	0	0	0	0	0	0	0	0	0	0	0	0	0	1	3	3	0	0	2	2	0	0	0	1	0	0	0	0	0	0	0	0
OTU_5503	0	0	0	1	0	0	0	0	6	15	0	0	0	0	1	2	0	0	0	1	0	7	0	0	0	0	0	0	0	0	2	2	0	0	0	0	0	0	2	0	0	0	0	0	0	2	0	0	0
OTU_2448	0	0	0	0	0	0	0	0	0	1	1	0	0	0	0	0	0	0	0	0	0	0	0	0	0	0	0	0	0	15	2	0	8	1	0	2	1	0	0	0	0	0	0	0	0	0	0	0	0
OTU_3568	0	0	0	0	0	0	0	0	0	0	0	0	0	0	0	0	0	0	0	0	0	0	0	0	0	0	0	0	0	0	0	0	0	0	0	0	0	0	0	0	0	0	0	0	0	0	0	0	0
OTU_6776	1	5	2	1	1	5	1	1	1	2	2	0	2	0	0	0	2	0	0	3	0	2	0	0	0	1	0	0	0	0	8	0	0	0	2	3	0	0	1	1	3	1	0	0	0	3	0	2	2
OTU_1925	0	2	0	1	0	4	0	0	4	3	0	0	1	0	1	0	0	0	0	2	0	1	0	1	0	1	0	0	0	0	4	0	1	0	1	4	0	0	2	0	3	0	0	0	0	2	0	1	0
OTU_224	0	1	1	1	0	5	0	0	1	0	1	0	7	2	0	0	0	0	0	2	0	0	0	1	0	0	1	0	0	0	0	0	0	0	0	0	0	0	4	0	0	0	0	0	0	1	0	0	0
OTU_1538	0	1	0	2	0	0	1	0	0	2	0	0	0	1	1	0	2	0	0	8	1	1	4	2	0	0	1	0	1	3	1	2	0	0	0	1	0	4	0	0	0	0	0	0	0	1	0	1	1
OTU_368	0	3	0	2	0	22	0	0	0	0	0	0	0	0	0	0	0	0	0	1	0	0	0	0	0	0	0	0	0	0	0	0	0	0	0	0	0	0	0	0	0	0	0	0	0	0	0	8	0
OTU_1070	0	2	0	1	0	3	0	0	0	0	3	0	0	0	0	0	1	2	0	7	0	0	0	2	0	4	0	0	0	0	1	0	0	0	0	1	0	0	0	0	3	0	0	0	0	2	0	13	0
OTU_8338	0	0	0	0	0	0	0	0	0	0	0	0	0	0	0	0	0	0	0	1	0	0	0	0	0	1	0	0	1	0	0	0	0	0	0	0	0	1	0	1	1	0	0	0	0	0	0	0	0
OTU_3164	0	2	0	1	0	0	0	4	4	0	0	0	1	5	0	0	0	0	0	0	0	3	1	1	0	0	0	1	0	0	0	0	0	0	0	0	0	0	1	0	0	0	0	1	0	0	0	1	0
OTU_685	0	0	0	1	1	0	0	0	1	0	0	0	0	0	0	5	0	0	0	1	0	1	1	0	0	0	0	0	1	1	1	0	0	1	0	1	2	0	0	0	0	0	0	1	0	1	1	0	0
OTU_2086	0	1	1	1	1	1	0	1	0	0	0	0	1	0	2	2	0	0	1	4	0	1	1	1	0	3	0	13	1	0	2	0	2	2	0	0	0	0	0	0	0	0	4	1	0	1	0	3	0
OTU_3705	0	1	0	0	0	0	0	0	8	1	13	2	0	0	0	0	0	0	0	1	0	3	0	0	0	0	0	0	0	1	3	1	0	0	1	0	0	0	0	1	1	0	0	0	0	0	0	0	0
OTU_2293	5	6	3	6	3	2	1	5	0	0	0	0	0	0	1	2	0	0	0	4	1	1	0	8	0	7	3	3	0	0	0	0	0	0	0	0	0	0	0	0	0	0	0	0	1	0	0	0	0
OTU_2209	0	1	0	2	0	5	0	0	0	0	0	0	1	0	0	1	0	0	0	17	1	0	0	2	0	2	0	0	0	0	0	0	0	0	0	0	0	0	0	0	0	0	0	0	0	0	0	12	0
OTU_3209	0	3	0	6	0	1	0	2	1	6	0	0	0	0	0	14	1	0	0	0	0	2	0	4	0	5	0	0	0	0	0	0	1	0	2	1	0	0	0	0	0	0	0	0	0	6	0	2	0
OTU_163	0	0	0	0	0	0	0	0	0	0	0	0	0	0	0	0	0	0	0	0	0	0	0	0	3	0	0	0	0	0	0	0	0	1	0	0	0	0	0	0	0	0	0	0	1	0	0	0	0
OTU_670	9	0	5	0	0	0	2	0	0	0	0	0	0	0	3	0	1	0	3	0	2	0	6	0	4	0	7	0	0	3	0	0	0	0	0	0	0	0	1	1	0	0	0	2	0	0	8	0	0
OTU_440	1	1	0	2	3	9	1	3	3	0	0	0	0	2	0	0	0	0	0	4	2	0	0	0	0	0	0	0	0	0	0	0	0	0	0	0	0	0	0	0	0	0	0	0	2	1	0	2	2
OTU_1958	0	0	1	0	0	0	0	0	0	3	0	0	0	0	2	2	5	0	1	0	0	0	0	0	1	0	0	0	7	0	0	1	4	2	12	1	8	0	0	0	0	0	0	0	0	0	0	0	0
OTU_10032	0	3	0	7	0	1	0	3	0	1	2	0	1	0	0	1	0	0	0	4	0	5	0	2	0	1	0	0	0	0	0	0	1	0	0	0	0	4	0	0	1	0	0	0	0	2	0	9	0
OTU_240	0	0	0	0	5	17	0	0	0	0	0	0	0	0	0	0	0	0	0	2	1	0	0	0	0	0	0	0	0	0	0	0	0	0	0	1	0	0	0	0	0	0	0	0	0	0	0	2	0
OTU_365	0	1	0	1	0	0	0	0	3	1	0	0	0	0	12	9	2	1	0	0	1	0	0	0	0	0	0	0	0	0	0	0	0	2	0	0	0	0	0	0	0	0	0	0	0	0	0	0	0
OTU_1772	0	0	0	1	0	2	0	1	5	3	1	0	0	0	1	5	2	0	0	1	0	0	0	3	0	1	0	0	1	0	3	0	1	0	4	0	0	1	0	0	0	0	0	0	0	0	0	1	0
OTU_4960	0	0	0	0	0	0	0	0	2	0	0	0	5	0	0	0	0	0	3	0	0	0	0	0	0	0	0	0	0	0	0	0	0	0	0	1	0	0	0	1	0	0	1	0	0	0	0	0	0
OTU_2271	3	6	0	3	3	3	1	5	1	0	0	0	0	0	1	0	0	1	0	4	1	0	0	4	2	6	4	4	0	0	0	0	1	0	0	0	0	0	0	0	0	2	0	0	0	0	0	0	0
OTU_1087	0	0	0	0	0	0	0	0	0	3	0	0	0	0	4	1	0	0	0	0	1	0	0	0	0	0	1	0	0	0	0	0	0	0	0	0	7	0	0	0	0	0	0	0	0	0	0	0	0
OTU_1234	1	2	0	0	0	0	0	0	3	3	2	0	0	0	1	0	1	0	1	0	0	2	0	0	0	0	0	0	0	2	8	3	1	0	0	2	0	0	1	0	0	0	0	0	0	0	0	0	0
OTU_2337	0	0	0	0	0	0	0	0	0	26	0	0	0	0	0	7	1	0	0	0	0	1	0	0	0	1	1	2	0	0	0	0	0	0	0	1	0	0	0	0	0	0	0	0	0	0	0	1	0
OTU_1397	0	3	1	8	0	6	0	4	8	1	0	0	0	0	1	4	1	0	0	4	0	3	1	8	0	4	0	0	0	0	0	0	0	0	1	0	0	0	0	0	0	0	0	0	0	6	1	0	0
OTU_373	0	1	0	3	0	1	0	0	1	0	0	0	0	1	1	1	1	1	0	2	0	0	0	3	5	1	2	7	1	0	0	0	1	1	0	0	0	2	1	0	0	0	2	0	0	0	2	2	0
OTU_263	0	0	0	0	0	0	0	0	0	0	0	0	0	0	0	0	1	0	0	0	0	0	0	0	0	0	0	0	1	0	0	0	0	0	0	0	40	8	0	0	0	0	11	12	0	0	0	0	0
OTU_2702	0	0	0	0	0	0	0	0	0	1	3	0	0	0	0	0	0	0	0	0	0	0	0	0	0	0	0	0	0	0	0	0	0	0	0	0	0	0	0	0	0	0	0	0	1	0	0	0	0
OTU_1634	1	0	0	3	0	0	0	0	0	0	1	0	0	0	2	1	1	0	0	3	0	3	2	0	0	2	0	0	0	0	0	0	0	0	0	0	0	0	0	0	0	0	0	0	0	1	0	3	0
OTU_553	0	0	0	0	0	0	0	0	1	0	0	3	0	0	2	0	4	0	29	0	0	0	6	0	0	0	1	1	0	0	2	0	0	1	0	0	4	0	0	0	0	3	0	9	0	0	0	0	1
OTU_1185	2	2	1	2	1	1	3	8	0	1	0	0	0	1	1	1	0	0	1	0	0	6	3	4	0	1	1	0	0	1	0	1	0	0	0	0	0	0	0	1	1	1	0	0	0	5	0	0	0
OTU_2799	1	11	1	8	0	0	1	5	2	1	0	0	0	0	1	0	0	0	0	0	0	1	0	8	0	7	0	0	1	0	0	0	1	1	0	0	0	0	0	0	0	0	0	0	0	0	0	2	0
OTU_2251	0	2	1	0	0	7	0	0	0	0	0	0	1	2	0	0	0	1	0	2	0	0	0	1	0	1	0	0	0	0	0	0	0	0	0	0	1	0	0	0	0	0	0	0	1	3	1	5	0
OTU_356	0	0	0	0	0	0	0	0	0	0	0	0	0	0	0	0	0	0	0	0	0	0	0	0	0	0	0	0	0	11	0	17	0	0	0	0	0	0	0	0	0	0	0	3	0	0	0	0	0
OTU_2553	0	2	0	7	0	2	0	0	0	3	0	0	0	0	2	2	1	0	0	4	0	3	0	6	0	7	2	0	0	0	0	0	0	0	0	0	0	0	0	0	0	0	0	0	1	1	0	0	0
OTU_2020	0	0	2	2	0	1	0	1	0	4	6	0	0	0	0	1	0	0	0	1	0	1	0	0	0	0	0	0	2	2	1	2	2	0	3	1	0	0	0	0	18	2	0	0	0	1	0	0	0
OTU_116	1	0	1	1	1	3	0	0	0	0	0	0	3	16	0	0	0	2	0	1	12	1	1	0	1	0	0	0	0	0	0	3	0	1	0	0	0	0	1	0	0	0	0	0	2	0	7	2	2
OTU_1189	1	4	2	2	0	3	3	4	1	3	0	0	1	1	2	0	1	0	0	1	0	1	0	4	0	2	1	2	1	0	0	1	0	0	0	0	1	1	0	0	0	1	0	1	3	0	0	2	1
OTU_621	2	10	1	1	0	1	1	3	0	0	2	0	1	0	1	0	1	0	0	3	0	2	0	2	0	6	0	2	0	0	1	2	0	0	1	0	0	0	0	0	3	0	0	0	2	0	0	1	0
OTU_4191	0	7	0	2	0	0	1	2	2	2	3	1	0	0	2	4	1	1	0	2	0	1	2	2	0	4	0	0	0	1	1	0	0	0	0	0	0	0	0	0	0	0	0	0	1	6	0	4	0
OTU_1640	0	0	1	2	0	4	0	2	0	3	2	0	1	0	3	2	1	1	0	2	1	2	0	4	0	2	0	0	1	0	0	1	0	0	1	0	0	0	0	0	2	1	0	0	1	0	0	1	3
OTU_3025	0	0	0	0	0	1	0	0	2	0	2	1	0	0	5	0	5	0	0	0	1	1	0	0	0	0	0	2	1	5	2	2	0	0	0	0	0	0	1	1	0	0	0	1	1	0	0	0	0
OTU_1240	0	0	0	0	0	0	0	0	0	0	7	11	0	0	1	0	0	0	0	0	0	0	0	0	0	0	0	3	0	1	2	0	0	0	0	1	0	0	0	2	0	0	0	1	0	0	0	0	0
OTU_2022	0	0	0	0	0	0	0	0	0	0	0	1	0	1	0	0	0	0	1	0	0	1	0	0	0	1	0	0	0	2	0	0	0	0	0	0	0	0	4	1	0	0	1	6	0	0	0	0	0
OTU_1142	0	0	0	0	0	0	0	0	0	0	14	0	0	0	0	0	0	0	0	0	0	0	0	0	0	0	0	0	0	0	12	0	14	0	0	3	0	0	3	1	0	0	0	0	0	0	0	0	0
OTU_1032	2	1	2	7	0	0	2	10	2	1	0	0	0	0	0	1	0	1	1	3	1	0	0	9	0	2	6	0	0	0	0	0	0	2	0	2	0	0	0	0	0	0	0	0	0	1	0	1	0
OTU_1451	0	0	0	0	0	0	0	0	1	7	0	1	0	0	0	0	1	0	3	0	0	9	0	0	0	0	0	0	0	5	3	0	0	0	0	1	0	0	0	0	0	0	0	0	0	3	0	2	0
OTU_9292	0	0	0	3	1	0	1	0	2	1	0	1	1	0	2	6	1	0	2	0	0	0	0	1	0	3	0	1	0	1	1	0	0	0	0	0	0	0	0	0	0	1	0	0	0	0	0	1	0
OTU_1264	0	0	0	0	0	0	0	0	0	1	0	0	0	0	1	0	1	0	0	0	1	0	0	0	0	0	0	3	12	0	0	0	13	0	27	2	0	0	1	0	0	0	0	0	0	0	0	0	0
OTU_187	3	14	3	7	0	0	7	32	0	0	0	0	0	0	0	0	0	0	0	1	0	0	0	0	0	0	0	3	0	0	0	1	0	0	0	0	0	0	0	0	0	0	0	0	0	0	0	0	0
OTU_1003	0	0	0	0	0	0	0	0	0	0	0	1	0	0	0	1	0	0	0	0	0	0	0	0	0	0	0	0	0	0	1	0	1	0	0	0	0	0	1	0	0	0	0	0	0	0	0	0	0
OTU_10016	1	0	0	0	0	0	0	1	0	2	0	0	1	1	1	4	1	0	2	0	0	3	0	0	0	0	0	0	0	1	4	0	0	1	0	0	0	0	1	0	2	0	0	1	0	5	0	1	0
OTU_1007	1	0	2	3	0	1	0	4	1	0	3	0	1	0	0	0	0	1	1	1	0	0	0	2	0	0	0	0	0	0	0	0	2	3	0	1	1	0	2	2	2	1	0	0	0	0	0	0	0
OTU_3800	0	2	0	0	0	4	0	2	1	0	0	0	2	0	0	0	1	1	0	1	1	0	0	2	0	0	0	13	0	0	2	0	0	0	0	0	0	0	0	0	1	0	0	1	0	1	1	3	0
OTU_1992	0	1	0	1	0	0	0	0	0	0	8	1	0	0	0	0	0	0	0	0	0	1	0	4	0	3	0	0	3	0	0	0	0	1	0	1	0	0	0	0	0	0	0	0	0	4	0	1	0
OTU_161	0	0	0	1	0	0	1	1	0	0	0	0	0	1	0	0	0	0	0	0	0	2	3	1	2	0	0	0	0	0	0	0	0	0	0	0	0	0	0	0	1	1	0	0	0	0	0	0	0
OTU_1697	0	3	0	7	0	0	1	4	2	4	0	0	1	2	0	5	2	0	0	5	0	3	0	4	0	3	0	0	1	0	0	0	3	0	0	0	0	0	0	0	0	0	0	0	0	2	0	1	0
OTU_647	1	0	2	1	5	23	0	1	1	0	0	0	0	0	0	1	0	2	0	3	1	0	0	0	4	1	0	0	1	0	0	0	0	1	0	0	0	0	0	0	0	0	0	0	0	1	0	1	1
OTU_8454	1	1	2	0	11	2	1	0	0	0	0	0	0	1	2	0	2	1	0	4	5	0	2	0	1	0	0	0	0	0	0	1	0	1	0	0	1	0	0	0	0	0	0	0	2	0	1	1	7
OTU_8394	2	6	2	5	5	8	4	4	1	0	0	0	1	0	1	1	0	0	0	2	0	1	1	0	0	0	1	1	0	0	2	0	0	1	0	0	0	0	0	0	0	0	0	2	0	1	0	1	0
OTU_1725	0	3	1	1	12	7	0	1	2	0	0	0	3	0	0	0	0	0	0	1	1	0	0	1	0	0	0	0	0	0	0	0	0	0	0	0	0	0	0	0	0	0	0	0	0	0	0	0	0
OTU_1902	0	0	0	0	0	0	0	0	0	1	0	0	1	2	0	1	1	0	0	0	0	0	0	0	0	0	0	0	0	0	0	0	2	2	0	1	0	0	0	0	0	0	0	0	0	0	0	0	0
OTU_8923	0	0	1	0	0	0	0	0	0	0	0	0	0	0	4	10	3	0	1	0	0	0	0	0	0	0	0	0	4	0	0	1	0	0	7	1	0	0	0	0	0	0	0	0	0	0	0	0	0
OTU_2190	2	4	2	2	2	1	0	3	1	1	0	0	1	0	0	0	4	0	1	0	0	2	1	4	3	5	0	0	0	0	0	1	0	0	0	0	0	0	0	0	1	0	0	2	5	0	1	0	0
OTU_1740	2	9	0	4	1	1	3	4	0	1	0	0	0	0	1	0	1	0	0	6	0	1	0	0	0	8	2	0	0	0	0	0	1	0	0	0	0	0	0	0	0	0	0	0	0	0	0	0	2
OTU_10020	1	1	0	2	0	2	2	1	1	0	1	1	3	1	0	1	0	1	0	1	0	1	0	4	0	2	0	0	0	1	0	0	0	0	0	0	0	9	0	0	0	0	1	0	0	1	0	3	0
OTU_2654	0	0	1	1	4	0	0	0	1	0	0	0	0	2	0	0	0	0	0	0	0	0	0	1	0	0	0	0	0	0	0	1	0	0	0	0	25	2	0	0	0	0	1	0	0	0	0	0	0
OTU_9500	2	1	0	1	1	0	2	0	1	1	0	1	2	0	2	2	0	1	0	2	2	0	0	2	1	2	3	0	1	0	0	0	1	1	2	0	0	1	1	0	0	1	0	0	1	0	2	0	1
OTU_330	1	3	2	3	2	4	1	3	1	0	0	0	1	4	0	1	0	0	0	0	1	1	2	2	0	0	0	4	0	0	0	0	0	0	0	0	0	0	0	0	0	1	0	0	1	1	1	0	2
OTU_1999	0	0	0	0	0	0	0	1	1	0	2	1	2	0	0	0	1	0	0	0	0	2	0	2	0	1	0	0	0	1	1	0	0	0	0	1	1	1	0	1	0	0	0	1	0	2	0	5	0
OTU_1542	0	0	0	0	0	1	0	1	1	3	2	2	0	0	0	0	0	0	0	2	0	1	0	1	0	1	0	3	0	2	1	0	1	0	2	1	0	0	0	0	0	0	0	0	0	2	0	0	0
OTU_693	5	1	4	0	13	16	0	0	0	0	0	0	0	0	0	0	0	3	0	0	4	0	0	0	0	1	3	0	0	0	0	0	0	1	0	0	0	0	0	0	0	1	0	0	3	0	0	0	3
OTU_2795	2	1	0	5	0	2	1	5	2	1	0	0	0	0	0	0	0	2	0	1	0	2	1	4	0	3	1	0	0	0	0	0	0	0	0	1	0	0	0	0	0	0	0	0	0	0	0	1	0
OTU_3530	2	4	0	0	1	0	3	2	0	0	0	0	0	1	0	0	3	0	0	3	0	4	1	1	1	5	3	0	0	0	0	0	0	0	0	1	0	0	0	1	0	0	0	2	1	1	0	1	0
OTU_2107	0	0	1	0	0	1	2	3	0	0	0	0	0	0	0	0	0	0	0	2	0	2	0	0	0	0	0	13	0	0	0	0	0	1	0	0	0	0	0	0	0	0	2	0	0	12	2	25	0
OTU_1132	2	0	0	1	1	3	0	2	3	2	0	0	0	1	2	2	1	1	0	4	0	0	0	0	0	1	0	0	0	0	7	0	0	0	0	1	0	0	1	0	6	0	0	0	0	2	0	4	1
OTU_6476	3	0	1	5	1	1	2	6	0	0	0	0	1	0	1	1	1	1	0	0	0	2	1	4	5	8	4	2	0	0	0	0	0	0	0	0	4	0	0	0	0	0	0	0	0	1	0	2	3
OTU_349	0	0	0	0	0	0	0	0	5	0	0	0	0	1	0	3	0	0	0	0	1	0	0	1	0	1	1	0	2	1	0	1	0	0	0	0	0	0	0	0	0	0	0	0	0	0	0	0	0
OTU_291	2	1	0	2	0	0	0	0	1	1	0	0	0	1	0	0	1	0	0	2	0	1	0	3	4	1	3	0	0	0	0	4	0	1	2	1	0	1	0	0	0	0	0	0	0	0	1	3	1
OTU_3924	0	0	0	0	0	0	0	2	2	0	0	0	6	1	0	0	0	0	0	0	0	0	0	3	0	1	0	0	0	0	0	0	0	0	0	0	0	0	0	0	0	0	0	0	0	0	0	1	0
OTU_2531	0	0	0	0	0	0	0	0	0	0	21	0	13	0	0	0	0	0	0	1	0	4	0	3	0	2	0	0	0	0	0	0	0	0	0	2	0	0	0	0	0	0	0	0	0	16	0	5	0
OTU_811	0	0	0	0	0	0	0	0	0	0	0	0	0	0	0	0	1	0	0	0	0	0	1	0	0	0	0	0	0	0	0	0	0	0	0	0	0	0	0	0	0	0	0	0	0	0	0	0	0
OTU_8451	2	0	0	0	0	0	0	0	0	0	0	1	0	2	0	0	0	0	1	1	2	0	1	0	3	0	0	2	0	0	0	0	0	0	0	0	0	0	1	5	0	0	0	7	0	0	0	0	0
OTU_411	0	0	1	1	0	0	0	0	1	2	0	0	0	0	1	1	0	0	0	1	0	0	0	0	0	0	0	0	1	0	0	1	0	16	1	3	0	0	1	0	1	5	0	0	2	0	0	0	0
OTU_796	0	0	0	0	0	0	0	0	0	2	7	0	0	0	0	0	1	0	0	0	0	0	0	0	0	0	0	0	0	2	8	1	5	2	0	2	0	0	0	0	0	0	0	0	0	0	0	0	1
OTU_5419	0	0	0	0	0	0	0	0	0	0	0	0	0	0	0	0	0	0	0	0	0	0	0	0	0	0	0	0	0	1	1	0	1	0	0	5	0	0	0	0	1	0	0	0	0	0	0	0	0
OTU_193	2	0	4	1	0	0	0	0	0	0	0	0	0	1	0	0	0	0	8	1	4	0	0	0	0	0	0	0	0	2	0	0	0	0	0	0	0	0	1	10	0	0	0	2	0	0	0	0	1
OTU_2748	0	0	1	0	0	0	0	0	0	0	0	1	0	6	0	1	0	0	0	0	0	1	2	0	1	2	2	0	0	0	0	0	0	0	0	0	0	0	2	3	1	0	0	3	0	1	5	1	3
OTU_594	5	0	1	0	4	0	2	0	0	0	0	0	0	0	1	0	0	7	0	0	4	0	0	0	0	0	0	0	0	0	0	0	0	0	0	0	0	0	0	0	0	0	0	0	1	0	19	0	19
OTU_8453	1	0	3	0	13	4	0	1	0	0	0	0	0	1	2	0	2	0	0	0	5	1	0	0	1	0	0	2	0	1	0	2	1	3	0	2	0	0	0	0	0	1	0	1	2	0	0	0	3
OTU_817	4	0	1	0	0	0	1	0	0	0	0	0	0	4	2	0	0	8	0	1	5	0	2	0	1	0	6	0	0	0	0	0	0	0	0	1	0	0	0	2	0	4	1	1	2	0	2	0	9
OTU_3310	0	0	2	0	0	0	0	0	0	3	0	0	0	0	2	3	0	0	0	0	2	0	0	0	0	0	0	0	8	0	0	0	4	4	12	4	0	0	0	0	4	0	0	0	0	0	0	0	0
OTU_4338	1	1	0	1	0	0	0	2	0	3	3	0	0	0	0	1	0	1	0	0	0	0	0	0	0	0	0	0	0	2	3	1	3	0	1	1	0	0	1	1	0	0	2	3	1	1	0	0	0
OTU_2757	1	0	0	0	0	0	1	0	1	8	0	0	0	0	1	2	3	0	0	0	4	0	0	0	0	0	0	0	2	0	0	0	8	0	12	0	0	0	0	0	0	0	0	0	0	0	0	0	0
OTU_5511	0	0	0	1	0	0	0	0	0	0	8	1	10	5	0	1	0	0	0	2	0	1	0	6	0	2	0	0	0	0	1	0	0	0	0	1	0	0	0	0	0	0	0	0	0	15	0	6	0
OTU_3596	0	1	0	1	0	1	0	0	1	1	4	0	1	0	0	1	1	0	0	1	0	2	0	1	1	0	0	0	1	0	6	0	15	1	1	0	0	1	0	0	0	1	4	0	0	0	0	2	0
OTU_8970	0	0	0	1	0	0	0	1	1	0	3	0	0	0	0	0	0	0	0	2	0	0	0	3	1	4	0	0	0	0	4	0	19	0	3	0	0	0	0	0	0	0	0	1	0	1	0	1	0
OTU_1728	0	1	1	0	1	0	1	0	2	0	0	2	0	0	3	0	4	0	0	1	0	1	1	0	0	0	1	0	0	0	0	0	0	1	0	0	0	0	0	1	0	0	8	1	1	0	0	0	0
OTU_2150	1	2	0	3	1	1	0	1	2	2	1	2	4	1	0	0	1	0	0	1	0	3	1	1	0	4	0	0	1	0	0	1	0	0	0	0	0	1	0	2	0	0	0	4	0	2	0	0	0
OTU_1566	1	0	0	0	0	0	0	0	0	1	0	0	0	0	0	1	0	0	0	0	0	0	0	0	0	0	0	0	0	0	1	0	0	0	0	0	0	0	0	0	0	0	2	0	0	1	0	2	0
OTU_3063	0	0	0	0	4	2	2	0	0	0	0	2	0	3	0	0	1	0	0	0	1	0	2	0	0	0	0	0	0	2	0	0	0	0	0	0	0	0	0	1	0	0	1	5	0	0	0	0	1
OTU_2876	0	1	0	1	0	0	0	3	0	0	5	0	0	0	0	0	1	0	2	4	0	5	1	1	0	6	0	0	0	0	1	0	0	0	0	1	0	0	0	1	0	0	0	0	0	0	0	3	0
OTU_7312	0	1	0	1	0	1	0	0	0	0	0	0	0	0	0	0	1	0	0	0	0	3	0	0	0	0	0	0	0	0	1	0	0	0	0	0	0	0	0	0	0	0	1	0	0	2	0	0	0
OTU_5268	0	0	0	0	0	0	0	0	0	1	0	0	0	0	0	0	0	0	1	0	0	0	0	0	0	0	0	0	0	0	1	0	1	0	0	0	0	0	0	1	0	0	0	0	0	0	0	0	0
OTU_2139	0	1	0	2	0	1	0	3	1	0	2	0	0	0	1	0	0	0	1	0	0	2	0	3	0	0	0	0	0	0	0	0	0	0	1	0	0	0	1	1	0	0	0	0	2	3	0	6	0
OTU_1313	0	1	0	4	0	1	0	2	3	9	0	0	1	1	2	3	2	0	0	3	0	7	0	2	0	1	0	0	0	0	0	0	0	0	0	1	0	0	0	0	0	0	0	0	0	1	0	2	1
OTU_1260	1	4	0	4	0	0	0	2	3	11	0	0	0	0	0	2	0	0	0	2	0	5	0	4	1	5	0	0	0	0	0	0	0	0	1	0	0	0	0	0	0	0	0	0	0	6	0	0	0
OTU_246	6	0	1	2	2	2	8	0	1	0	0	0	0	0	4	0	0	6	1	3	3	1	0	2	3	0	1	7	0	0	0	0	0	0	0	1	0	0	0	0	1	0	0	0	0	0	2	0	3
OTU_3237	0	0	0	1	0	0	0	1	0	0	3	1	14	4	0	0	0	1	0	1	1	4	0	5	0	0	0	0	0	0	3	0	0	0	0	0	0	0	0	0	0	0	0	0	0	16	1	6	0
OTU_1027	0	4	1	6	0	1	4	3	1	1	0	0	0	0	0	1	0	0	0	2	1	0	0	7	0	4	0	16	0	0	0	0	0	0	0	0	0	1	0	0	0	0	0	0	0	0	0	0	0
OTU_1906	1	2	0	7	0	1	1	3	1	5	0	0	0	0	1	2	1	0	0	2	1	1	0	3	0	7	1	0	0	0	0	0	1	0	0	0	0	0	0	0	0	0	1	0	0	3	2	0	1
OTU_3051	0	0	0	0	0	0	0	1	0	0	8	0	11	1	0	0	0	0	0	1	0	2	0	5	0	2	0	0	0	0	0	0	0	0	0	1	0	0	0	0	0	0	0	0	0	22	0	8	0
OTU_2294	1	0	0	2	1	0	0	6	0	0	6	1	0	0	0	1	0	0	1	0	0	8	0	0	0	0	0	0	0	0	3	0	1	0	0	0	0	0	0	0	1	0	2	0	0	1	1	0	0
OTU_1661	3	2	1	4	0	1	0	1	3	0	0	0	0	2	0	0	0	0	0	0	0	1	0	10	0	7	2	0	0	0	1	0	0	0	0	0	0	0	0	0	0	0	0	1	1	5	1	2	0
OTU_3687	0	1	0	0	0	1	0	1	2	2	1	0	0	1	0	3	1	0	0	0	0	2	0	0	0	1	0	0	4	0	0	0	7	0	2	1	0	0	0	0	0	0	2	1	0	0	0	0	0
OTU_466	0	0	0	1	0	1	0	0	2	0	0	0	0	0	0	0	1	0	0	0	1	1	0	0	2	0	0	0	0	0	3	0	0	0	0	0	0	0	9	15	0	0	6	0	1	0	1	0	0
OTU_2536	0	0	0	0	0	0	0	0	0	5	0	0	0	0	1	8	4	1	0	0	4	0	0	0	0	0	0	0	3	0	0	0	2	0	21	0	0	0	0	0	5	0	0	0	1	0	1	0	0
OTU_322	0	1	2	0	0	5	0	0	2	0	0	0	0	0	0	0	0	0	0	24	7	0	1	0	0	0	0	0	0	0	0	0	0	0	0	0	1	0	0	0	0	0	0	0	0	3	3	9	9
OTU_169	0	5	1	0	2	11	1	0	1	0	0	0	0	0	0	0	0	1	0	3	4	0	0	1	1	1	0	0	0	0	2	0	0	0	0	0	2	0	1	0	1	1	0	0	0	1	1	2	3
OTU_9147	1	0	0	1	0	0	0	0	1	2	1	1	1	0	1	9	1	0	0	0	1	0	0	0	0	3	0	0	0	0	0	1	0	0	0	0	0	0	0	0	0	0	0	0	0	1	0	0	0
OTU_2430	0	2	0	2	0	1	0	2	0	6	0	0	0	0	2	4	0	0	0	1	2	0	0	0	1	2	2	1	9	0	1	1	1	3	3	0	0	0	0	0	0	1	0	0	1	0	0	0	0
OTU_878	0	0	0	0	0	0	0	0	8	17	0	0	0	0	0	2	1	0	0	0	0	3	0	0	1	1	0	0	0	0	3	0	0	0	0	0	0	0	0	1	0	0	0	0	1	1	0	1	0
OTU_1926	0	0	0	0	0	0	0	0	0	4	0	0	0	0	0	0	0	0	1	0	0	2	0	0	0	0	0	3	0	0	1	0	0	0	0	0	0	0	7	0	0	0	0	2	0	3	0	0	0
OTU_5553	0	0	1	0	0	0	0	1	0	0	7	1	0	0	0	0	0	0	0	0	0	4	0	0	0	0	0	0	0	0	9	0	2	0	1	2	0	0	0	0	2	0	0	0	0	0	0	0	0
OTU_4510	0	0	0	2	0	0	0	2	2	5	0	0	1	1	0	4	0	0	0	2	0	0	0	7	0	3	0	0	0	0	1	2	0	0	5	0	0	0	1	2	0	0	0	0	0	0	0	9	0
OTU_9684	0	0	0	0	1	0	0	0	0	0	0	7	0	0	0	0	3	0	0	0	0	0	3	0	0	0	0	2	0	0	0	0	0	0	0	0	0	0	1	0	1	6	1	1	0	0	3	3	3
OTU_8456	1	0	0	0	12	7	0	0	0	1	0	0	0	1	1	0	3	0	0	0	5	0	2	1	1	0	0	0	0	0	0	1	0	2	0	0	0	0	0	0	0	3	0	3	0	0	0	2	8
OTU_2253	0	0	0	0	0	0	0	0	0	2	53	2	0	0	0	0	0	0	0	0	0	0	0	0	0	0	0	0	0	0	0	0	0	0	0	1	0	0	0	0	0	0	0	0	0	0	0	0	0
OTU_2783	1	0	0	5	1	1	2	1	0	4	0	0	0	0	2	0	0	0	0	2	1	1	1	3	0	3	0	1	0	1	1	1	0	0	0	0	0	0	2	0	0	0	0	0	0	0	1	0	2
OTU_3221	0	0	0	0	0	0	0	0	3	0	0	1	0	2	0	0	0	0	2	0	0	1	0	0	0	0	0	0	0	0	0	0	0	0	0	0	0	0	0	0	0	0	0	0	0	1	0	0	0
OTU_1996	5	3	1	3	1	1	0	3	0	1	0	0	0	3	0	0	0	0	0	1	0	1	0	3	0	5	4	0	2	0	0	1	0	1	0	0	0	0	0	1	0	1	3	0	2	0	0	0	0
OTU_3393	2	0	1	0	3	0	1	2	0	0	1	2	0	4	0	0	2	0	0	1	1	1	0	0	0	1	2	0	0	0	2	0	0	1	0	0	0	0	0	2	0	0	0	1	0	0	1	5	3
OTU_966	0	0	0	0	1	2	0	0	1	1	0	0	1	1	0	0	1	0	1	1	0	0	0	0	0	0	0	0	0	0	27	0	7	0	0	2	0	1	2	0	1	0	0	2	0	2	1	4	0
OTU_2838	0	0	0	0	0	0	0	0	6	0	0	0	0	0	4	25	0	0	0	0	0	0	0	1	0	9	0	0	1	0	0	1	0	0	0	1	0	1	0	0	0	0	0	0	0	0	0	0	0
OTU_2264	0	0	0	0	1	2	0	0	0	0	0	0	0	0	1	0	0	0	0	2	0	1	0	0	0	0	0	0	0	0	2	0	1	0	0	0	0	0	1	9	0	0	0	1	0	0	0	0	0
OTU_3144	0	0	0	0	0	0	0	0	1	1	0	0	0	0	1	1	0	0	1	0	0	0	1	1	0	0	1	0	0	0	0	0	0	0	0	1	0	0	1	1	0	0	0	3	1	0	1	0	1
OTU_603	0	0	0	0	0	0	0	0	0	0	0	0	0	0	0	0	0	0	0	0	0	0	0	0	0	0	0	0	0	0	0	0	0	0	0	0	0	0	1	1	0	0	0	18	0	0	0	0	0
OTU_9099	2	1	3	0	1	1	2	0	2	0	0	0	0	0	1	0	0	1	0	0	2	0	1	0	0	1	3	0	0	0	0	1	1	4	0	1	0	5	1	0	0	0	2	1	0	0	0	1	0
OTU_1680	0	0	0	0	0	0	0	0	0	0	20	0	0	0	1	0	0	0	0	2	0	3	0	0	0	1	0	0	0	1	0	1	3	1	0	1	0	0	0	1	0	0	0	0	0	0	0	0	0
OTU_575	2	0	0	0	1	0	1	0	1	0	0	0	0	0	0	0	0	5	1	0	1	0	0	1	0	1	0	0	0	3	2	0	0	1	0	1	0	0	4	1	0	0	1	0	2	0	0	0	0
OTU_1598	0	3	0	4	0	0	0	1	2	5	0	0	3	1	0	3	1	0	0	0	0	3	0	1	0	2	0	0	0	0	1	3	1	0	1	1	2	0	2	1	3	1	0	0	0	2	0	2	0
OTU_886	0	5	0	6	0	0	0	1	3	5	0	0	0	0	0	4	1	0	0	2	0	5	0	4	0	5	1	0	0	0	0	0	0	0	1	2	0	0	0	0	0	0	0	0	0	11	0	3	0
OTU_5523	0	1	0	1	0	1	0	1	2	5	5	0	1	0	0	3	1	0	0	0	0	3	0	1	0	0	0	0	0	0	1	1	1	0	2	2	0	1	0	0	5	0	0	0	0	2	0	5	0
OTU_462	3	0	1	0	0	0	0	0	0	7	0	0	2	1	2	0	0	1	0	1	2	0	0	1	1	2	3	0	22	0	0	0	0	0	1	2	0	0	1	0	0	0	0	0	1	0	0	0	0
OTU_9437	1	0	2	0	2	1	0	1	1	2	0	0	0	1	1	0	3	0	1	0	0	0	2	0	4	1	2	0	0	2	0	0	1	0	0	0	0	0	2	1	0	0	0	7	0	2	0	1	3
OTU_2193	0	0	0	0	2	0	0	0	0	0	0	0	0	0	0	0	3	0	1	0	0	0	0	0	0	1	0	3	0	0	3	0	0	0	0	0	3	0	6	8	0	1	0	8	0	2	0	3	0
OTU_680	0	2	3	0	2	4	1	1	0	0	0	0	0	0	0	0	0	1	0	3	2	0	0	0	1	1	0	0	0	0	0	0	0	0	0	0	0	0	0	0	0	0	0	0	1	1	3	1	0
OTU_3895	0	6	2	1	0	0	0	0	1	6	1	0	2	2	0	0	7	0	0	0	1	1	0	1	1	1	0	0	1	0	0	0	4	2	0	0	0	0	1	0	0	0	0	0	0	1	0	0	1
OTU_8187	0	2	0	2	0	2	0	2	0	1	0	0	1	0	1	1	0	0	0	4	1	0	1	4	0	6	0	0	0	0	0	0	0	0	0	0	24	0	0	0	0	0	0	0	0	2	0	6	0
OTU_1332	0	0	0	0	0	0	0	0	0	2	0	0	0	0	0	3	0	0	0	0	0	0	0	0	0	1	0	0	0	0	0	0	0	0	7	0	0	0	0	0	0	0	0	0	0	0	0	0	0
OTU_4330	0	0	0	0	0	0	0	0	1	2	0	0	1	0	0	5	0	0	0	0	0	0	0	0	0	0	0	2	0	0	0	0	1	0	6	0	0	0	0	0	0	0	0	0	0	0	0	0	0
OTU_1537	1	2	0	1	0	0	0	1	1	1	0	0	1	1	0	1	0	0	0	1	0	1	0	2	0	2	0	0	0	0	0	0	0	0	1	0	0	0	0	0	0	0	0	0	0	0	0	0	0
OTU_2480	0	0	0	0	0	0	0	0	0	0	4	0	36	2	0	0	0	0	0	0	0	0	0	3	0	0	0	0	1	0	1	0	1	0	0	0	0	0	0	0	0	0	0	0	0	6	0	4	0
OTU_9687	1	0	0	0	0	0	0	0	0	0	0	3	0	3	0	0	0	0	2	0	1	0	1	0	0	0	0	2	0	0	0	0	0	0	0	0	1	0	0	6	0	0	0	3	0	0	0	0	1
OTU_2597	0	1	0	1	0	0	0	0	2	0	1	3	0	0	0	0	0	1	0	1	0	0	0	0	1	0	0	1	0	1	2	1	0	1	0	0	0	0	0	0	5	11	0	1	1	0	0	0	0
OTU_2134	0	6	0	4	0	0	0	5	0	0	0	0	2	0	0	0	0	0	0	0	0	5	0	0	0	1	0	0	0	0	0	0	0	0	0	0	0	0	0	0	0	0	0	0	0	0	0	0	0
OTU_2579	0	1	0	3	0	2	0	3	0	1	0	0	0	0	2	3	0	0	1	4	2	5	4	3	0	1	1	0	0	0	0	0	0	0	0	0	0	0	1	0	0	0	0	0	0	6	1	1	0
OTU_2700	0	0	0	0	0	0	0	1	0	0	1	3	1	1	0	0	0	0	1	0	0	1	0	0	0	3	0	0	0	1	0	0	0	0	0	0	0	0	2	0	0	0	1	0	0	3	0	1	0
OTU_2046	3	1	0	6	0	0	2	2	0	4	0	1	0	0	0	1	0	0	0	0	0	1	0	0	0	0	0	5	0	0	0	2	0	6	0	0	8	0	0	0	0	0	0	1	2	0	0	0	0
OTU_3633	0	0	0	0	0	0	0	0	0	0	1	0	0	0	0	0	0	0	1	0	1	0	0	0	0	0	0	0	0	14	1	0	6	0	0	1	0	0	0	0	0	0	0	0	0	0	0	0	0
OTU_604	0	0	2	0	6	0	0	0	0	0	0	0	0	2	0	0	0	14	0	0	11	0	1	0	1	0	0	0	0	0	0	0	0	0	0	0	0	0	0	0	0	1	0	0	5	0	3	1	17
OTU_1368	0	0	0	1	0	0	0	0	0	5	0	0	0	1	0	1	0	0	0	0	1	0	0	0	0	0	0	0	1	0	0	0	2	0	0	0	0	0	0	0	0	0	0	0	0	0	0	0	0
OTU_135	8	6	2	13	0	3	3	0	0	0	0	0	0	0	0	0	0	0	0	2	1	0	0	1	1	2	6	10	0	0	0	0	0	0	0	0	0	0	0	0	0	0	0	0	0	1	1	3	0
OTU_1085	0	0	0	0	0	0	0	1	6	2	0	0	0	1	0	0	0	0	0	2	0	0	0	5	0	7	2	0	0	0	3	3	1	0	4	0	0	0	0	0	0	0	0	0	1	3	1	9	0
OTU_3618	1	3	1	2	1	3	1	1	1	5	0	0	0	0	0	2	1	0	0	1	1	2	0	0	0	1	0	0	0	0	1	0	8	1	0	0	0	0	1	0	0	0	0	2	1	1	0	1	0
OTU_1251	4	0	3	0	3	0	1	0	0	0	0	0	0	0	1	0	2	0	0	0	1	3	4	0	0	0	0	6	0	0	0	0	0	0	0	0	0	0	0	0	0	0	0	4	9	0	0	0	0
OTU_2456	1	5	0	3	0	2	0	3	1	4	0	0	1	2	1	0	0	0	0	0	0	2	2	6	0	4	0	0	2	0	0	0	2	0	0	1	0	0	0	0	0	0	0	1	0	0	0	2	0
OTU_4247	0	0	0	0	0	0	0	1	1	4	6	0	1	1	0	1	0	0	0	0	0	0	0	1	0	1	0	0	2	0	6	1	8	0	4	1	0	0	0	0	3	0	0	0	0	1	0	3	0
OTU_1078	1	3	0	1	1	3	0	1	2	1	0	0	0	0	1	1	0	1	0	3	1	0	0	0	0	0	0	0	0	1	0	2	2	0	0	1	0	0	0	0	4	0	0	0	0	2	0	0	0
OTU_9729	0	0	0	0	0	0	0	0	0	1	0	0	0	0	0	4	9	0	0	0	0	0	0	0	0	2	0	1	1	0	1	0	0	0	3	0	3	6	0	1	0	0	0	0	0	0	0	1	0
OTU_7765	1	0	0	0	0	0	0	4	1	2	0	0	1	0	0	0	2	0	2	0	0	1	0	3	0	0	0	0	0	1	0	0	1	0	0	0	0	0	0	0	0	0	0	1	0	5	0	0	0
OTU_5435	0	0	0	0	0	0	0	0	1	1	1	0	0	0	2	0	0	1	0	0	1	0	0	0	0	0	0	0	2	0	0	0	0	0	1	0	0	0	0	0	1	0	1	0	2	0	1	0	0
OTU_2027	0	0	0	2	0	0	0	0	0	0	0	0	0	0	0	1	0	0	0	0	0	4	0	0	0	0	0	5	0	0	6	0	0	0	0	0	0	0	0	0	3	0	0	1	0	0	0	0	0
OTU_1748	0	0	0	4	0	0	0	2	0	0	9	4	0	0	0	0	0	0	0	1	0	1	0	1	0	1	0	9	0	0	0	0	0	0	3	0	0	0	1	0	0	0	0	0	2	3	1	3	0
OTU_3000	0	1	0	0	1	1	0	0	3	1	0	0	1	1	0	2	0	0	0	0	0	0	0	2	0	1	0	0	0	2	0	20	0	0	4	1	0	0	0	0	1	0	0	0	0	0	0	0	0
OTU_9802	0	1	1	0	1	1	2	0	1	0	0	6	0	3	0	0	0	1	2	2	1	0	1	0	1	0	1	0	0	0	0	0	1	2	0	0	2	0	0	0	0	0	0	0	0	0	0	1	5
OTU_56	2	0	5	0	4	0	2	0	0	0	0	0	0	7	0	0	0	7	0	0	6	0	3	0	0	0	1	0	0	0	0	0	0	0	0	0	2	0	0	0	0	1	0	0	1	0	3	0	9
OTU_117	1	0	1	1	0	0	1	1	0	0	0	0	0	1	0	1	0	0	2	1	1	0	1	0	2	1	0	11	22	0	0	0	0	1	0	4	0	0	0	0	0	0	0	0	0	0	0	0	0
OTU_795	0	4	0	0	0	1	0	0	0	0	11	18	0	0	0	0	0	0	0	0	0	0	0	0	0	0	0	0	0	0	0	0	0	0	0	0	0	0	0	0	0	0	1	1	0	0	0	1	0
OTU_1348	1	0	0	1	0	5	2	4	0	0	0	0	2	1	0	1	0	0	1	0	1	4	2	2	1	0	1	0	0	0	1	1	0	0	0	2	0	0	2	2	0	1	0	1	0	2	1	0	1
OTU_1225	4	0	1	0	3	0	0	0	0	0	0	2	0	4	0	0	3	0	1	1	0	0	1	0	0	0	0	0	0	1	2	0	0	0	0	0	0	0	0	3	0	1	0	1	0	0	1	1	0
OTU_589	0	1	0	0	24	8	0	0	0	0	0	0	1	0	0	0	1	2	0	4	5	0	0	0	0	1	0	0	0	0	0	0	0	2	1	0	0	0	0	0	0	0	0	0	1	0	0	2	2
OTU_3685	5	1	6	1	6	0	4	1	0	0	0	0	0	1	0	0	0	14	0	0	1	0	1	0	0	0	0	0	0	0	0	0	0	0	0	0	0	0	0	2	0	0	0	3	0	0	0	0	2
OTU_3563	5	0	6	1	5	2	4	0	1	0	0	0	1	1	0	0	1	1	0	4	2	0	0	1	1	1	0	0	0	0	0	0	0	0	0	0	0	0	0	0	0	0	0	0	2	0	1	1	6
OTU_2572	0	0	0	0	0	0	0	0	6	0	0	1	0	0	0	0	1	3	0	0	0	1	1	0	0	1	0	0	0	0	0	1	0	2	0	0	0	0	0	2	0	1	17	1	1	1	1	0	0
OTU_9791	0	0	0	0	0	0	0	0	2	0	1	0	0	0	0	0	0	0	0	0	0	1	0	0	0	0	0	5	0	3	0	1	0	0	1	1	0	0	0	29	0	0	0	2	0	0	0	0	0
OTU_546	1	1	0	0	3	2	0	0	1	0	0	0	1	1	1	1	1	0	0	4	0	1	0	2	0	0	1	0	0	0	0	0	2	0	0	6	0	0	0	0	0	0	0	0	0	0	0	0	0
OTU_2938	0	0	0	1	1	4	0	1	6	1	1	0	1	0	0	1	1	0	0	6	0	0	0	1	0	6	0	0	0	0	4	1	3	0	2	0	0	1	0	0	0	0	2	0	1	0	0	1	0
OTU_3682	0	0	0	0	0	0	0	0	0	0	0	0	0	0	0	0	0	0	0	0	0	0	0	0	0	0	0	0	0	0	3	0	1	0	0	1	0	0	0	0	1	0	0	0	0	0	0	0	0
OTU_819	0	1	0	1	0	0	1	2	0	0	0	0	0	0	1	0	0	4	2	0	0	0	1	1	3	1	2	0	1	0	0	2	0	4	0	0	0	6	0	0	0	0	12	1	0	1	0	0	0
OTU_1695	0	0	0	1	0	0	0	2	7	3	1	0	0	0	0	1	0	0	0	2	0	5	2	0	0	0	0	0	0	0	6	0	0	0	0	2	0	0	0	0	1	0	0	0	0	2	1	2	0
OTU_397	0	0	1	1	0	0	0	1	0	2	8	1	0	0	0	1	0	0	0	0	0	2	0	1	0	3	0	3	0	0	6	0	2	0	1	5	0	0	0	0	2	0	0	0	0	1	1	0	0
OTU_3643	0	1	0	4	0	0	0	1	0	2	3	1	0	0	0	0	0	0	0	1	0	1	0	1	1	1	0	0	0	0	0	0	1	0	2	0	0	0	0	0	1	0	0	0	0	0	0	2	0
OTU_9148	1	0	0	0	1	0	0	0	0	1	0	1	0	1	0	0	1	0	0	2	0	1	0	3	0	1	0	0	0	0	1	2	1	1	0	0	0	0	1	0	0	0	0	0	0	1	0	3	0
OTU_1141	2	1	3	1	1	1	0	0	0	0	0	0	0	0	1	0	0	0	0	0	0	0	1	0	1	4	3	17	0	0	0	0	0	0	0	0	0	0	0	0	0	0	0	0	1	0	1	0	3
OTU_1289	0	0	0	0	0	0	0	0	0	0	0	0	0	0	2	0	0	0	0	0	2	0	0	0	0	0	0	0	6	0	0	0	0	0	0	4	11	1	0	1	6	1	0	0	0	0	0	0	0
OTU_249	0	0	0	0	0	0	0	0	0	0	0	0	0	0	0	0	0	0	0	0	0	0	0	0	0	0	0	0	0	0	0	0	6	7	3	30	0	0	0	0	0	0	0	0	0	0	0	0	0
OTU_9789	0	0	0	0	7	2	2	0	0	0	0	2	0	0	2	0	2	0	0	0	1	0	0	0	1	0	0	0	0	0	1	0	1	0	0	0	1	1	0	1	0	0	0	0	0	0	0	0	0
OTU_2723	2	7	2	3	1	1	4	5	0	0	0	0	0	0	0	0	0	1	0	2	0	0	0	0	0	3	0	1	0	0	0	0	0	0	0	0	0	0	0	0	0	1	0	0	1	0	1	3	3
OTU_2334	0	1	0	1	0	0	1	2	0	1	1	0	2	1	0	1	1	0	0	1	0	8	1	1	0	5	0	0	0	0	2	0	1	0	1	2	0	0	0	0	4	1	0	0	0	5	0	0	0
OTU_694	0	0	0	3	0	0	2	2	0	1	0	12	1	0	0	1	0	0	0	0	0	2	3	1	3	2	2	0	1	1	0	0	0	2	0	0	0	0	1	0	0	0	0	2	0	1	0	0	0
OTU_389	0	0	0	1	1	2	3	3	0	0	0	0	0	0	0	1	0	0	0	0	0	0	1	1	0	0	1	0	0	0	2	0	0	0	0	0	0	0	0	0	0	0	0	0	0	0	0	0	0
OTU_5515	0	0	0	0	0	1	0	0	2	2	0	0	2	1	0	4	1	0	0	0	0	2	0	0	0	1	0	0	0	0	3	1	0	0	0	0	1	0	1	0	9	0	0	1	0	3	0	1	0
OTU_525	14	0	1	0	1	0	14	0	0	0	0	0	0	0	1	0	0	0	3	0	0	0	10	1	6	0	6	0	0	0	0	0	0	0	0	0	0	0	0	0	0	0	0	0	0	0	0	0	1
OTU_1727	1	2	1	2	1	0	0	1	0	1	1	0	1	3	0	0	0	0	0	0	0	1	0	1	0	3	0	1	0	0	1	0	0	0	0	0	0	0	1	1	1	1	0	2	0	0	0	1	0
OTU_1559	0	2	0	0	1	0	1	1	0	0	0	0	0	0	1	0	2	2	1	0	0	0	1	0	0	0	1	2	0	0	0	1	1	16	0	1	0	0	0	0	0	0	0	2	0	0	1	0	1
OTU_894	8	0	1	0	7	2	0	0	0	0	0	0	0	0	0	0	1	0	0	1	7	0	0	0	0	0	3	0	0	0	0	0	0	0	0	0	0	0	0	0	0	0	0	0	4	0	2	2	4
OTU_2215	4	0	3	1	0	0	2	2	3	0	0	0	0	0	1	0	1	1	0	0	0	1	1	3	0	2	3	0	1	0	0	0	1	0	0	0	0	1	0	0	0	0	1	1	0	0	0	0	0
OTU_2851	1	0	2	0	6	0	5	2	0	0	0	2	0	1	0	0	0	3	0	0	1	0	0	1	1	1	1	0	0	0	0	0	0	0	0	0	0	0	0	0	0	2	0	2	1	0	1	0	4
OTU_6312	1	0	0	5	0	0	0	0	1	5	0	0	1	0	1	4	1	0	1	0	1	2	1	2	0	3	0	0	0	0	0	1	0	1	1	0	0	0	0	0	0	2	0	0	5	2	2	3	0
OTU_2129	0	1	0	2	0	1	0	0	0	1	0	0	5	1	0	0	0	0	0	2	1	2	0	1	0	2	0	0	0	0	2	0	6	0	4	0	2	0	0	0	1	0	1	0	0	2	0	2	0
OTU_2276	1	1	0	4	0	2	0	1	1	7	0	0	0	0	0	2	0	0	0	0	0	3	0	1	0	2	1	0	0	0	1	0	0	0	0	0	0	0	0	0	0	0	0	0	1	4	0	2	0
OTU_1882	0	0	0	0	0	0	0	1	3	1	0	0	0	0	2	1	0	0	0	0	0	1	3	0	0	0	0	0	1	0	0	0	0	0	0	0	0	0	0	0	0	0	0	0	0	0	0	0	0
OTU_2098	0	0	0	0	0	0	0	0	0	0	0	1	0	0	0	0	0	0	1	0	0	0	0	0	0	0	0	0	0	0	2	0	0	0	0	0	0	0	2	0	0	0	0	3	0	0	0	0	0
OTU_2383	0	2	0	1	0	2	0	1	11	0	4	0	0	1	0	3	0	0	0	3	0	2	1	1	0	0	0	0	0	1	3	0	1	0	3	1	0	0	0	0	0	0	0	0	0	0	0	1	0
OTU_8471	0	0	0	0	0	0	0	0	0	0	0	1	0	1	0	0	0	0	2	0	3	0	2	0	0	0	0	1	0	1	0	0	0	0	0	1	0	0	0	5	0	0	0	3	0	0	0	0	0
OTU_1720	0	0	0	0	0	0	0	0	0	0	9	31	0	0	0	1	0	0	5	0	1	0	0	0	0	0	0	0	0	1	1	0	0	0	0	0	0	0	0	0	0	0	1	1	0	0	0	0	0
OTU_2573	0	0	0	1	0	0	0	0	1	0	1	0	0	1	1	0	0	0	0	1	1	1	2	0	0	0	3	0	0	0	1	0	4	0	0	0	0	0	0	2	0	0	0	1	0	1	0	2	1
OTU_535	0	0	0	0	0	0	0	0	0	0	0	1	0	0	1	0	0	0	4	0	0	0	0	0	1	0	1	0	4	0	0	0	0	3	0	8	0	0	0	0	0	0	0	0	0	0	0	0	0
OTU_5541	0	0	0	1	0	0	0	0	0	5	7	0	0	0	0	0	0	0	0	1	0	3	0	0	0	0	0	0	0	1	3	0	3	0	0	5	0	0	0	0	0	0	0	0	0	1	0	0	0
OTU_2029	0	3	0	2	0	0	0	5	0	3	0	0	0	0	0	0	0	0	0	2	0	7	0	0	0	0	0	0	0	3	1	0	0	0	0	0	0	0	0	0	0	0	0	0	0	13	1	4	0
OTU_1374	0	0	0	0	0	0	0	0	0	0	0	0	0	0	0	0	0	0	16	0	0	0	1	0	0	0	0	0	0	0	0	0	0	0	0	0	0	0	0	6	0	0	0	37	0	0	0	0	0
OTU_6180	0	0	0	2	0	0	1	1	7	6	0	0	0	0	0	0	0	0	0	1	0	1	0	1	0	0	0	0	1	0	2	0	1	0	0	3	0	0	0	0	0	0	0	0	0	1	0	0	0
OTU_326	3	0	0	1	0	2	1	1	0	0	0	0	0	0	1	0	0	0	0	4	3	0	1	6	5	2	6	0	0	0	0	1	0	0	0	0	0	0	6	4	0	0	0	0	0	1	0	0	0
OTU_3344	1	0	0	0	0	0	0	0	0	2	0	0	0	0	1	1	9	0	0	0	0	0	0	0	0	0	0	1	4	0	0	0	7	2	20	1	0	0	0	0	1	0	0	0	0	0	0	0	0
OTU_134	3	3	2	1	2	1	1	0	1	0	0	0	0	1	0	0	0	1	0	2	0	1	0	1	0	0	1	0	0	0	0	0	0	1	1	3	0	0	0	0	0	1	0	0	0	1	0	0	1
OTU_2438	1	1	1	2	0	0	4	1	1	2	0	0	4	2	0	0	1	3	0	0	0	0	0	3	0	1	0	0	0	0	0	3	0	3	0	0	0	0	1	2	0	1	0	0	1	1	1	1	0
OTU_9997	2	2	2	2	0	1	1	1	0	2	0	0	0	0	0	0	0	1	0	2	0	1	0	5	0	4	2	0	0	0	0	0	0	0	0	0	0	2	0	1	0	0	1	0	1	0	0	0	0
OTU_1615	0	0	0	0	0	0	0	0	0	1	0	0	0	0	1	1	0	0	2	0	0	0	0	0	0	0	2	0	0	0	5	2	5	0	0	11	0	0	1	0	0	0	1	1	0	0	0	0	0
OTU_1163	0	0	0	3	0	0	0	3	0	0	0	0	0	0	0	1	0	0	0	0	0	3	1	1	0	1	0	5	0	0	0	0	0	0	0	0	35	0	0	0	0	0	0	1	0	0	0	0	0
OTU_9557	0	4	0	2	0	2	0	1	2	1	1	1	1	0	0	1	0	0	0	3	0	4	0	0	0	2	0	0	0	0	0	1	0	0	0	0	0	0	0	0	0	1	0	0	0	1	2	3	0
OTU_4448	1	1	1	2	3	3	4	11	0	1	0	0	0	0	0	0	0	0	1	9	0	0	0	1	0	0	0	0	0	1	0	0	1	0	0	0	0	0	2	0	0	0	0	0	0	0	0	0	0
OTU_2563	0	1	0	2	0	0	0	0	2	2	0	0	1	0	0	1	0	0	0	1	1	5	0	2	0	2	0	0	0	0	1	1	3	0	8	2	0	0	0	0	3	1	0	0	0	4	0	0	0
OTU_2833	0	0	0	0	0	0	0	0	1	1	14	0	0	0	0	0	0	0	0	0	0	0	0	0	0	0	0	0	0	0	0	1	0	0	0	1	0	0	1	1	3	0	1	0	0	0	0	0	0
OTU_829	1	4	1	5	1	0	4	2	1	0	0	0	0	1	2	0	0	0	0	0	0	4	0	0	0	0	0	1	0	0	0	0	0	0	0	0	0	0	0	0	1	0	0	0	0	0	1	1	0
OTU_804	0	0	0	0	0	1	0	0	0	0	0	1	1	2	0	0	1	0	0	0	1	1	0	0	0	1	0	0	12	0	0	5	0	0	0	0	0	1	0	0	0	0	0	0	0	0	1	0	0
OTU_2500	0	2	0	9	0	2	0	6	8	0	0	0	1	0	0	3	0	0	0	1	0	1	0	6	0	7	0	0	0	0	0	0	0	0	0	0	0	0	0	0	0	0	0	0	0	5	0	0	0
OTU_1982	0	1	0	2	0	0	0	0	0	1	0	0	0	0	1	4	0	0	0	0	0	0	0	1	0	2	0	0	0	0	0	4	0	0	2	0	8	0	0	0	0	0	0	0	1	0	0	0	0
OTU_568	2	2	3	0	3	5	3	3	0	0	0	0	1	1	0	0	0	0	0	5	10	1	1	1	1	0	1	0	0	0	0	0	0	0	0	0	0	0	0	0	0	0	0	0	1	1	1	1	8
OTU_753	2	0	0	0	0	0	0	0	0	1	0	0	0	0	4	1	8	0	0	0	0	0	1	2	16	1	17	0	0	0	0	0	0	0	0	1	0	0	0	0	0	0	0	0	0	0	0	0	0
OTU_9709	1	1	1	1	6	4	0	1	0	2	0	0	0	3	0	0	2	0	0	2	0	0	0	0	0	2	0	1	0	0	0	0	0	0	0	0	0	0	0	0	0	0	0	0	3	2	0	1	3
OTU_545	0	1	0	0	0	0	0	0	3	0	0	0	0	1	1	1	1	1	0	0	0	0	0	4	0	0	1	0	0	0	0	1	1	0	0	1	1	0	0	0	2	0	0	0	3	0	0	2	0
OTU_2220	1	0	0	0	0	0	0	0	0	4	0	0	0	0	1	2	1	0	0	0	1	0	0	0	0	0	0	0	4	0	0	1	12	1	5	2	1	0	0	0	0	0	0	0	0	0	0	0	0
OTU_292	0	0	2	0	1	5	0	1	2	0	0	0	0	0	3	0	0	1	3	5	0	0	0	0	0	2	0	0	0	1	2	0	0	0	0	0	0	0	1	1	0	0	0	0	0	1	3	3	2
OTU_1867	0	3	0	2	0	0	0	1	1	1	0	0	6	1	0	0	0	0	0	1	0	2	0	13	1	7	1	0	0	0	0	0	0	0	0	0	0	0	0	0	1	0	0	0	0	0	0	0	0
OTU_2538	0	0	0	0	0	0	0	0	0	0	0	0	0	0	0	0	0	0	0	0	0	0	0	0	0	0	0	0	0	0	1	0	0	0	0	0	0	0	0	0	0	0	0	0	0	1	0	0	1
OTU_9200	0	3	1	2	0	1	0	0	2	2	0	2	0	1	0	1	1	0	0	0	2	0	0	3	0	1	0	0	1	0	0	0	0	0	3	2	0	0	0	0	0	0	0	0	0	4	0	1	2
OTU_6608	3	6	1	6	1	1	0	9	1	1	0	0	0	0	0	0	0	0	0	2	1	1	1	5	1	2	2	0	0	0	0	0	0	2	0	0	0	0	0	1	1	1	0	0	1	0	0	0	0
OTU_668	10	0	7	0	21	0	0	0	0	0	0	0	0	6	0	0	0	4	0	1	0	0	0	0	1	0	0	0	0	0	0	0	0	0	0	5	0	0	0	0	0	0	0	0	0	0	0	0	1
OTU_3574	3	2	6	0	1	0	5	1	0	0	0	0	0	1	0	0	0	3	0	0	1	0	0	2	1	3	4	0	0	0	0	0	0	0	0	0	0	0	0	0	0	1	0	2	1	2	2	3	4
OTU_3040	0	0	0	0	0	0	0	3	0	2	5	0	0	0	0	0	0	0	0	0	0	0	0	0	0	0	0	0	0	0	1	0	0	0	0	1	0	2	0	1	1	0	0	2	1	0	0	0	0
OTU_1965	0	0	0	0	0	0	0	0	1	0	0	0	0	0	0	0	0	0	0	0	0	0	0	0	0	0	0	0	0	0	0	0	0	0	0	0	0	0	0	1	0	0	0	0	0	0	0	0	0
OTU_2374	0	0	0	2	0	0	0	0	5	0	0	0	5	0	0	0	0	0	1	0	0	0	0	0	0	0	0	0	0	0	0	0	0	0	0	1	0	0	0	0	2	1	0	0	1	0	0	0	0
OTU_2354	0	0	0	0	0	0	0	0	2	0	0	4	0	0	1	0	0	1	1	0	1	1	0	2	0	0	0	0	0	0	0	0	0	0	0	1	0	0	0	0	0	0	0	1	4	0	0	0	0
OTU_5900	0	1	0	2	0	2	0	2	5	0	0	0	0	1	0	1	0	0	0	3	0	1	1	1	0	3	0	3	0	0	0	1	0	0	2	0	0	0	0	0	0	0	0	0	0	1	0	0	0
OTU_5266	0	0	0	0	0	0	0	0	0	0	0	0	0	0	0	0	0	0	0	0	0	0	0	0	0	0	0	0	0	0	2	1	0	0	0	3	0	0	0	1	1	0	0	0	0	0	0	0	0
OTU_4826	0	0	0	0	0	0	0	0	0	0	0	0	0	1	0	0	0	0	0	0	0	0	0	0	0	0	0	0	0	0	0	0	0	0	0	0	0	0	0	0	0	0	0	0	0	0	0	0	0
OTU_6789	0	0	1	0	1	0	1	0	1	0	0	0	0	0	1	0	3	0	1	0	0	0	0	1	0	0	1	0	1	0	0	0	0	6	2	2	0	5	0	0	0	0	23	2	0	0	0	0	0
OTU_6298	0	2	0	1	0	0	1	2	3	2	0	1	2	1	0	2	0	1	0	0	0	1	1	2	0	1	0	0	5	0	0	0	0	6	0	0	0	2	0	1	0	0	4	0	0	0	2	0	0
OTU_1826	0	0	0	0	0	0	0	0	0	1	0	0	1	0	0	0	1	0	0	0	0	0	0	0	0	0	0	0	1	0	0	0	1	3	2	2	0	0	0	0	0	0	0	0	0	0	0	0	0
OTU_2295	0	2	0	0	0	0	0	2	1	0	0	0	21	0	0	1	3	0	0	0	0	2	0	4	0	5	0	0	0	0	0	0	0	0	4	0	0	0	0	0	0	0	0	0	0	6	0	0	0
OTU_3043	0	0	0	0	0	0	0	0	0	0	0	0	0	0	0	0	0	0	0	0	0	0	0	0	0	0	0	0	0	4	3	0	3	0	0	0	0	0	0	0	0	0	0	0	0	0	0	0	0
OTU_5475	0	2	0	2	0	0	0	3	0	2	0	0	0	0	0	2	2	1	0	0	0	3	0	0	0	0	0	0	0	0	2	0	0	0	0	0	0	0	0	1	2	0	0	0	0	9	1	1	0
OTU_1625	0	0	0	0	0	2	0	0	3	3	1	0	0	0	1	2	1	0	0	2	0	2	0	0	0	0	0	0	0	1	10	1	1	0	1	0	0	0	0	1	1	0	0	0	0	0	0	3	0
OTU_1249	0	0	0	0	0	0	0	0	0	0	0	0	0	0	0	0	0	0	0	0	0	0	0	0	0	0	0	0	0	0	0	0	0	0	0	0	0	0	0	0	0	0	0	0	0	0	0	0	0
OTU_3322	1	0	0	0	0	0	0	1	0	3	0	0	0	0	0	24	1	0	0	0	0	0	0	1	0	1	0	0	2	0	0	0	0	0	0	0	0	0	0	0	0	0	0	0	1	0	0	0	0
OTU_1037	1	1	0	3	0	3	2	4	1	0	0	0	0	3	0	0	0	0	0	2	1	1	1	2	0	1	1	0	0	0	0	1	0	0	0	1	0	0	0	0	1	1	0	0	0	5	4	1	1
OTU_933	0	0	0	0	0	0	0	0	0	26	0	0	0	0	1	6	1	1	0	0	0	1	0	0	0	0	0	0	0	0	0	0	1	0	0	1	0	0	0	0	0	1	0	0	0	0	0	0	0
OTU_2719	1	5	1	7	3	3	5	5	4	0	0	0	0	0	0	0	0	0	0	2	0	0	0	1	0	1	1	0	0	0	0	0	0	0	0	0	0	0	0	0	0	0	0	0	1	2	1	2	1
OTU_9841	1	1	0	0	5	1	2	1	0	0	0	0	1	2	7	3	3	0	0	0	1	5	3	0	0	0	0	0	0	0	2	1	0	0	0	0	0	0	2	0	1	0	0	1	0	0	0	0	0
OTU_1081	0	2	0	1	0	3	0	0	2	2	0	1	1	3	0	0	0	0	0	1	0	0	0	1	0	4	2	0	0	0	1	0	0	0	0	1	0	0	0	1	0	0	0	1	0	3	0	3	1
OTU_9790	4	1	2	2	1	1	0	0	1	2	0	1	0	1	0	0	1	1	0	0	0	0	0	1	0	1	1	0	0	0	0	0	1	0	1	1	2	0	2	0	0	0	0	1	1	0	0	0	0
OTU_433	1	3	0	1	0	6	0	0	4	0	0	0	0	0	0	1	0	0	0	4	1	1	0	0	0	0	0	0	0	0	6	0	0	0	0	1	2	0	1	1	3	0	0	0	0	1	0	4	1
OTU_2494	0	0	0	0	0	0	1	0	0	2	0	0	0	0	0	3	0	0	2	0	0	0	0	0	0	0	0	0	2	0	0	0	9	0	25	1	0	0	0	0	0	0	0	0	0	0	0	0	0
OTU_3131	0	1	0	0	0	0	0	0	0	0	0	0	0	0	0	0	0	0	1	1	0	0	0	0	0	0	0	0	0	0	0	0	0	0	0	1	0	0	1	0	43	1	0	0	0	0	0	0	0
OTU_508	0	0	0	1	0	0	0	0	0	0	0	0	0	0	0	0	0	0	0	1	0	0	0	0	0	0	0	0	0	0	0	0	0	0	0	1	0	0	0	0	0	0	0	0	0	0	0	0	0
OTU_2941	1	4	0	1	0	3	0	1	1	0	1	0	0	0	0	0	1	0	0	1	0	3	1	4	0	2	0	0	0	0	0	1	1	0	0	0	0	0	0	0	1	0	0	0	0	0	0	3	0
OTU_9142	0	0	0	0	0	0	0	0	0	0	0	2	1	0	7	1	3	0	3	0	0	0	0	0	0	1	0	1	1	1	0	0	0	0	0	0	0	0	0	1	1	0	0	2	0	0	0	0	0
OTU_1035	0	0	0	0	0	0	0	0	0	0	2	1	0	0	0	0	0	0	1	0	0	0	0	0	0	0	0	6	0	4	0	1	0	0	0	0	0	0	0	12	0	0	0	0	0	0	0	0	1
OTU_880	0	1	0	1	0	0	0	0	0	2	0	0	3	0	0	0	0	0	0	1	0	0	0	0	0	0	0	0	0	0	0	0	9	0	2	2	0	0	0	0	0	0	0	0	0	0	0	0	0
OTU_1931	0	0	0	0	0	0	0	0	3	5	0	0	0	0	0	1	0	0	0	2	0	0	0	0	0	1	0	0	1	0	3	1	0	0	0	0	0	0	0	0	2	0	0	0	0	0	0	0	0
OTU_9497	2	1	4	0	4	1	12	2	0	1	0	0	0	1	1	1	1	2	0	0	1	0	0	0	0	1	0	0	0	0	0	1	0	0	0	1	0	0	1	0	0	1	0	1	1	0	0	1	1
OTU_1860	0	0	0	0	0	0	0	0	0	1	0	0	0	0	0	0	0	0	0	0	1	0	0	0	0	0	0	0	4	0	0	0	0	0	0	3	0	0	0	0	0	0	0	0	0	0	0	0	0
OTU_5261	0	0	0	0	0	0	0	0	0	0	4	0	0	0	0	0	0	0	0	0	0	1	0	0	0	0	0	0	0	3	4	0	23	0	0	1	0	0	2	0	0	0	0	0	0	0	0	0	0
OTU_455	0	0	0	0	0	0	0	0	0	0	1	0	0	0	0	0	0	0	0	0	0	0	0	0	0	0	0	0	5	4	0	0	2	1	0	1	0	0	14	4	0	0	0	0	1	0	0	0	0
OTU_1984	1	0	0	0	0	0	0	0	0	0	0	0	0	0	1	1	0	0	0	0	2	0	0	0	0	0	0	0	3	0	0	0	0	0	0	2	0	0	0	0	3	1	0	0	1	0	0	0	0
OTU_5446	0	0	0	0	0	0	0	0	0	0	0	0	0	0	0	0	0	0	0	0	0	0	0	0	0	0	0	0	0	0	0	0	0	0	0	0	0	0	0	0	0	0	0	0	0	0	0	0	0
OTU_824	1	0	0	0	0	0	0	0	0	0	0	0	0	0	2	0	0	10	0	0	8	0	0	0	0	0	1	7	0	0	1	0	0	0	0	1	0	0	1	1	0	0	0	0	2	0	0	0	0
OTU_619	0	0	0	1	0	4	0	1	0	0	0	0	0	0	0	0	0	0	0	1	0	0	0	0	0	0	0	0	0	0	0	0	0	0	0	0	0	0	0	0	0	0	0	0	0	0	0	2	0
OTU_1613	0	0	0	0	0	0	0	0	0	0	4	0	0	0	0	0	0	0	0	0	0	0	0	0	0	0	0	0	0	0	0	0	0	0	0	0	0	0	0	0	0	0	0	0	0	0	0	0	0
OTU_1850	0	0	0	0	0	0	0	0	0	2	0	0	0	0	0	1	1	0	2	0	2	0	0	0	0	0	0	0	4	0	0	0	5	2	31	3	0	0	0	1	0	0	0	0	0	0	0	0	0
OTU_3605	0	0	0	0	0	0	0	0	0	1	0	0	0	0	0	0	0	0	0	0	0	0	0	0	0	0	0	0	0	0	2	3	3	0	0	4	0	0	0	0	0	0	0	0	0	0	0	0	0
OTU_2112	0	0	0	0	1	0	0	2	0	0	2	0	0	0	0	0	2	0	1	0	0	0	0	1	0	0	0	0	0	2	1	0	3	0	0	1	0	0	2	1	1	0	5	0	0	0	0	0	0
OTU_9494	0	1	1	1	1	2	0	0	0	0	0	0	3	2	1	0	0	0	0	0	2	0	1	0	3	0	0	1	0	0	0	0	0	0	0	0	0	0	0	0	0	1	0	1	0	0	0	0	0
OTU_2696	0	1	0	0	1	0	0	0	0	1	0	0	0	0	1	11	0	0	0	0	0	0	0	0	0	0	0	0	0	0	0	0	0	1	3	0	0	0	0	0	0	0	0	0	1	0	0	0	0
OTU_3553	0	0	0	0	0	0	0	0	0	0	2	0	0	1	0	1	3	0	0	0	0	1	0	0	0	0	0	0	0	4	1	2	0	0	0	0	0	0	0	2	0	1	2	1	0	0	0	0	0
OTU_3601	0	1	0	0	0	0	0	0	0	10	0	0	0	0	1	2	1	0	0	0	0	0	0	1	0	0	0	6	0	0	0	0	0	0	0	0	0	0	0	0	0	0	0	0	0	0	0	0	0
OTU_2786	0	0	0	0	0	0	0	0	0	0	0	0	0	0	0	0	0	2	0	0	0	0	0	0	0	0	0	0	0	0	0	0	0	0	0	0	0	0	0	0	0	5	0	0	0	0	0	0	0
OTU_4762	0	2	0	3	0	0	0	0	0	1	0	0	1	0	0	3	0	1	0	0	0	0	0	6	0	3	0	0	0	0	0	0	1	0	1	0	0	0	0	0	0	0	0	0	0	0	0	4	0
OTU_7158	0	1	0	1	0	0	0	0	0	0	0	2	1	4	1	1	0	0	0	0	2	0	0	1	0	3	1	0	0	0	1	0	1	0	0	0	0	0	0	0	1	0	2	1	0	0	2	3	1
OTU_2243	0	0	0	0	0	1	0	0	0	0	0	0	0	0	1	0	0	0	0	0	0	0	0	0	0	0	0	0	0	0	0	0	0	0	0	0	0	0	0	0	0	0	0	0	0	0	0	0	0
OTU_2611	0	0	0	0	0	0	0	0	4	0	0	2	16	1	0	0	0	0	0	0	0	0	0	2	0	0	0	0	0	0	0	0	0	0	0	0	0	0	0	0	0	0	0	0	0	1	0	0	0
OTU_2124	0	0	0	0	0	0	0	0	5	0	1	1	3	3	0	0	0	0	0	0	0	0	0	0	0	0	0	2	0	2	0	0	0	0	0	0	0	0	0	0	0	0	0	0	0	0	0	0	0
OTU_3966	0	1	0	1	0	2	0	0	0	0	0	0	1	2	0	7	0	2	0	1	0	0	0	0	0	1	0	0	2	1	0	15	0	0	0	0	0	0	0	1	7	0	0	0	0	0	0	0	0
OTU_2216	0	0	0	0	0	0	0	0	0	0	0	0	0	0	0	0	0	0	1	0	0	1	0	2	0	1	0	0	0	0	1	0	0	0	0	1	0	0	0	1	1	0	0	1	0	3	0	0	0
OTU_2228	0	0	0	0	0	0	0	0	0	0	0	1	0	0	0	0	0	0	0	0	0	0	0	0	0	0	0	0	0	0	1	0	0	0	0	0	0	0	0	0	0	0	0	0	0	0	0	0	0
OTU_6325	3	1	2	5	0	2	0	3	0	1	0	0	0	0	1	4	2	0	1	0	0	1	0	2	2	10	1	0	0	0	0	0	0	1	0	0	0	0	0	0	0	1	0	0	0	1	0	0	0
OTU_441	0	0	4	0	2	0	1	0	0	0	0	0	0	0	0	0	0	0	0	0	0	0	0	0	0	0	0	0	0	0	0	0	0	0	0	0	0	0	0	0	0	0	0	0	0	1	0	0	0
OTU_3170	1	4	0	3	0	1	0	3	0	6	0	0	0	0	4	2	0	0	1	0	0	2	0	4	0	1	0	0	0	0	1	1	0	1	1	0	2	1	0	0	0	0	0	1	1	4	1	0	0
OTU_1283	0	0	0	0	0	0	0	0	0	0	0	0	0	0	0	0	0	0	0	4	1	0	0	0	0	0	0	0	3	3	0	1	0	0	1	0	0	0	0	0	0	2	0	0	0	0	0	0	0
OTU_572	0	0	1	0	0	1	0	0	0	0	0	0	0	0	7	0	1	15	1	0	3	0	0	0	0	0	0	0	0	0	1	0	0	0	0	0	0	0	0	0	0	0	0	6	0	0	10	0	8
OTU_674	4	1	6	0	26	5	2	0	0	0	0	0	0	0	0	0	1	1	0	0	2	0	2	0	1	0	0	0	0	0	0	0	0	0	0	0	0	0	0	0	0	0	0	0	0	0	1	0	0
OTU_1660	0	0	0	0	0	0	0	0	1	1	0	0	0	0	0	0	0	0	0	0	0	0	0	2	0	3	2	0	2	0	0	0	1	2	0	0	0	0	0	0	0	0	0	0	1	0	0	0	0
OTU_1729	2	1	0	2	5	2	0	0	0	2	0	1	0	1	1	0	0	0	0	0	1	0	0	0	0	1	0	0	0	0	0	1	0	0	1	0	10	0	0	0	0	0	2	0	0	0	1	0	0
OTU_6375	1	0	2	1	2	2	0	2	0	0	0	0	1	1	0	1	1	0	0	1	1	3	0	1	0	4	0	0	0	0	0	0	0	0	3	1	0	0	0	0	0	0	0	0	0	0	1	0	1
OTU_2462	2	3	0	1	0	0	2	4	0	3	0	0	0	0	0	0	5	1	0	1	0	0	0	1	0	0	1	0	1	0	0	0	0	8	0	1	0	0	0	0	0	1	2	0	0	2	0	0	0
OTU_3703	1	7	1	3	0	1	0	3	1	0	0	0	0	0	2	1	0	1	0	1	0	0	0	2	2	3	3	0	0	0	0	0	1	1	0	0	0	0	0	0	0	0	0	0	0	0	0	1	0
OTU_2519	2	0	0	0	0	0	0	1	0	3	0	1	1	0	0	1	3	0	0	0	0	0	1	1	0	2	1	0	0	0	0	0	0	0	0	0	0	0	0	0	0	0	0	0	2	3	4	4	0
OTU_2889	0	0	1	1	0	0	0	2	2	1	0	0	1	1	0	7	1	1	0	0	0	0	0	1	1	8	0	0	2	0	0	1	0	0	0	0	0	0	0	0	0	0	0	1	0	0	0	0	2
OTU_1827	0	4	0	7	1	6	0	1	1	2	0	0	0	0	0	0	0	1	0	7	0	0	0	1	0	2	0	0	0	0	1	1	0	0	1	0	0	1	0	0	0	0	2	0	0	0	0	1	0
OTU_2191	0	0	0	0	0	0	0	0	2	0	3	3	0	1	0	2	2	0	1	0	0	0	0	0	0	0	0	0	0	1	0	2	1	0	0	0	0	0	0	0	0	0	1	0	0	1	0	0	0
OTU_9447	1	1	0	0	0	2	0	1	2	0	0	0	1	1	1	1	1	1	1	1	0	1	0	0	0	0	0	0	0	0	2	0	1	0	1	1	1	1	0	0	0	0	0	0	0	0	0	3	0
OTU_372	0	3	0	0	0	0	0	1	1	1	0	0	4	0	0	0	0	0	0	2	0	0	0	0	0	1	0	0	0	0	0	0	2	0	2	0	0	0	0	0	0	0	0	0	0	0	0	0	0
OTU_1475	0	0	0	0	0	0	0	0	1	0	2	3	0	1	0	0	0	0	0	0	0	0	0	0	0	0	0	0	0	2	1	0	0	0	0	1	0	0	0	0	2	0	0	0	0	0	0	0	0
OTU_2658	0	0	0	1	0	0	0	0	0	2	2	0	0	0	1	0	1	0	0	0	0	0	0	0	2	0	1	0	15	1	1	0	1	2	0	2	4	0	2	0	6	0	0	4	0	0	0	0	0
OTU_4384	0	0	0	1	0	0	0	0	0	0	1	0	0	2	0	0	0	0	0	0	0	0	0	1	0	0	3	0	0	0	0	0	0	0	0	0	0	0	0	0	0	0	1	1	0	1	3	1	2
OTU_1168	0	2	1	1	0	0	0	1	3	0	0	0	0	0	2	0	0	5	0	1	1	0	0	1	4	0	1	2	0	0	0	0	1	0	0	0	0	0	0	0	0	1	0	1	2	0	1	0	0
OTU_1153	0	0	0	0	0	7	0	0	0	0	0	0	0	0	0	0	0	0	0	0	0	0	0	0	0	0	0	0	0	0	0	0	0	0	0	0	0	0	0	0	0	0	0	0	0	0	0	0	0
OTU_7590	0	2	0	0	0	20	0	0	0	1	0	0	0	0	3	0	1	0	0	0	0	0	0	0	0	0	0	0	0	0	0	0	0	0	0	0	14	0	0	1	0	0	0	0	0	0	0	0	0
OTU_444	4	0	0	1	0	0	0	0	0	0	0	0	0	0	1	0	0	0	0	1	1	0	0	0	5	1	10	0	0	0	0	0	0	0	0	0	0	0	0	0	0	0	0	0	0	0	0	0	3
OTU_2526	2	0	1	2	1	0	0	2	2	1	0	0	0	1	1	0	2	0	1	0	0	0	1	2	0	1	2	0	0	0	1	0	0	0	0	0	0	0	1	2	0	0	0	1	1	0	0	0	0
OTU_9573	1	0	1	1	0	0	1	0	0	0	0	1	0	0	0	0	2	0	1	2	3	5	16	0	0	0	2	0	0	0	0	0	0	0	0	1	0	0	0	0	0	0	0	2	0	0	0	0	1
OTU_3339	0	0	0	2	1	1	0	4	1	9	2	2	2	0	0	0	2	0	1	3	0	0	0	0	0	0	0	0	0	0	0	0	0	0	0	0	0	0	0	0	0	0	0	2	0	2	1	2	0
OTU_2291	0	0	0	0	0	0	0	1	0	1	0	0	0	0	1	1	0	0	3	0	0	1	0	0	0	0	1	0	0	3	0	0	0	0	0	1	0	0	0	0	0	0	0	2	0	1	1	1	0
OTU_3125	0	0	0	3	0	0	0	0	0	1	8	0	0	0	0	0	0	0	0	0	0	10	0	1	0	0	0	0	0	1	3	0	1	0	0	0	0	0	0	0	0	0	0	0	0	1	1	0	0
OTU_3143	0	0	0	0	0	0	0	0	2	1	3	1	1	0	0	0	1	0	0	0	0	2	0	0	0	0	0	0	0	0	2	1	1	0	2	3	0	0	0	1	0	0	1	0	0	0	0	1	0
OTU_1288	0	1	0	0	1	18	0	1	0	0	0	0	0	0	0	0	0	0	0	2	0	0	0	0	0	0	0	0	0	0	0	0	0	0	0	0	0	0	0	0	0	0	0	0	0	0	0	2	0
OTU_4852	0	0	0	0	0	0	0	0	3	0	0	0	4	1	0	0	0	0	0	0	1	1	1	0	0	1	0	0	0	0	0	0	1	0	0	0	0	0	0	0	0	0	0	0	0	1	0	0	0
OTU_6244	0	3	0	5	1	0	0	2	2	0	0	0	0	0	0	2	0	0	0	0	0	1	0	13	0	2	0	0	0	0	0	2	0	0	0	1	12	0	0	1	0	0	0	0	0	3	0	0	0
OTU_1988	1	1	0	3	0	1	2	2	1	1	0	0	1	0	0	4	0	0	0	2	0	1	1	2	0	0	1	0	0	0	0	1	0	0	0	0	0	1	0	0	1	2	5	0	0	0	0	0	0
OTU_820	0	0	0	0	0	0	0	0	0	0	0	0	0	0	0	5	0	0	0	0	0	0	0	0	0	0	0	0	4	0	0	0	0	0	1	0	0	0	0	0	0	0	0	0	0	0	0	0	0
OTU_760	3	0	0	0	1	0	0	0	0	0	0	0	0	15	2	0	1	5	0	0	2	0	1	0	3	0	4	0	0	0	0	2	0	0	0	1	0	1	0	0	0	1	0	0	2	0	1	0	2
OTU_808	1	0	2	0	0	0	1	1	0	0	0	0	0	0	1	0	0	0	0	0	2	0	0	3	16	2	16	0	0	0	0	0	0	0	0	0	0	0	0	0	0	0	0	0	0	0	2	0	0
OTU_2506	1	0	0	1	0	3	0	2	2	2	0	1	1	1	1	0	2	0	0	1	0	2	1	1	0	0	1	0	0	1	1	1	1	0	0	0	0	0	0	3	0	0	0	0	0	3	0	2	0
OTU_358	5	0	6	0	1	0	2	0	0	0	0	0	0	0	2	0	2	2	0	0	0	0	0	0	5	0	9	5	0	0	0	0	0	0	0	0	0	1	0	1	0	1	5	0	0	0	0	0	0
OTU_548	0	0	0	0	0	0	0	0	0	0	0	0	0	0	0	0	0	0	0	0	2	0	0	0	0	0	0	0	0	0	0	0	0	0	0	0	0	0	0	0	0	0	0	0	0	0	0	0	0
OTU_276	0	0	0	0	0	0	0	0	0	0	0	2	0	0	0	0	0	0	0	0	0	0	0	0	0	0	0	0	0	0	0	0	1	0	0	0	0	0	0	0	0	0	0	0	0	0	0	0	0
OTU_9962	0	0	0	0	0	0	0	0	0	0	3	6	0	1	0	0	0	0	0	0	0	0	0	0	0	0	0	0	0	0	1	0	0	0	0	1	0	1	2	1	1	0	0	1	0	0	0	0	0
OTU_6546	0	0	0	0	0	0	0	0	0	0	0	0	0	0	2	0	1	0	0	0	0	0	0	0	0	0	0	0	8	0	0	0	0	0	1	3	0	0	0	0	5	0	0	0	2	0	0	0	0
OTU_3382	0	0	0	0	0	0	0	0	0	1	3	0	0	0	0	1	0	0	0	0	0	0	0	0	0	0	0	0	0	2	8	1	9	0	0	1	0	0	1	0	0	0	0	0	0	0	0	0	0
OTU_1916	0	0	0	0	0	0	0	0	0	3	12	0	1	0	0	0	1	2	0	0	0	0	0	0	0	0	0	1	0	0	1	0	6	0	0	0	0	0	0	0	0	0	0	0	0	0	0	0	0
OTU_8449	0	3	0	0	8	3	1	0	0	0	0	0	0	0	1	0	2	0	0	2	0	3	1	0	0	1	0	0	0	0	0	1	0	1	0	0	0	0	0	0	0	0	0	1	1	1	0	0	2
OTU_9807	0	3	2	2	2	1	3	0	0	0	0	0	1	0	0	1	0	0	1	1	1	1	0	2	0	2	0	2	0	0	0	0	0	1	0	1	3	0	0	0	0	0	0	2	0	1	0	2	0
OTU_384	0	2	1	0	0	0	0	0	1	1	0	0	0	1	1	0	0	0	0	5	0	0	0	0	0	0	0	2	0	0	0	0	0	0	0	0	0	0	0	3	1	1	0	1	0	3	0	4	0
OTU_3444	1	2	5	0	1	1	4	1	0	0	0	0	0	0	1	0	0	0	2	1	1	0	4	0	0	0	0	0	0	0	0	1	0	0	0	1	0	0	0	0	0	0	0	5	2	0	0	1	0
OTU_1550	0	5	3	0	1	0	2	1	1	0	0	0	1	0	0	0	0	3	0	1	0	0	0	0	0	0	0	0	0	0	0	0	0	0	0	0	0	0	0	0	0	0	0	0	9	9	3	11	1
OTU_6688	0	1	2	1	0	1	0	2	1	2	0	0	0	0	1	1	1	2	0	0	0	0	2	1	0	0	0	0	0	0	0	0	0	1	0	0	0	0	0	0	0	0	0	4	5	1	1	1	1
OTU_2314	0	0	0	0	0	1	0	0	0	0	0	0	0	0	0	9	1	1	0	0	0	0	0	6	1	21	0	0	1	0	0	0	0	0	0	1	0	0	0	0	0	0	0	0	0	0	0	0	0
OTU_957	0	0	0	0	0	0	0	0	0	0	0	0	1	0	0	0	0	0	2	0	0	0	1	0	0	0	1	0	1	0	1	0	0	1	0	1	0	0	1	1	0	0	0	3	0	0	0	0	0
OTU_2260	0	0	0	0	1	0	1	0	0	0	1	1	0	0	0	0	3	0	0	1	0	0	0	0	0	1	0	0	1	2	1	0	1	0	0	0	0	0	1	1	0	0	0	0	0	0	0	0	0
OTU_874	0	0	0	0	0	0	0	0	0	1	0	0	0	0	1	0	0	0	2	0	2	0	0	0	0	0	0	0	19	0	0	0	0	0	0	0	0	0	0	0	0	0	0	0	0	0	0	0	0
OTU_3160	1	1	2	6	0	0	0	10	0	0	0	0	0	0	0	0	0	0	3	0	0	4	3	0	0	1	0	0	0	0	0	0	0	0	0	0	0	0	0	0	0	0	0	1	0	5	2	1	2
OTU_3535	0	0	0	0	0	0	0	0	0	0	1	0	0	0	0	0	0	0	0	0	0	0	0	2	0	0	0	0	0	0	1	0	12	0	0	0	0	0	0	0	0	0	3	0	1	0	0	0	0
OTU_731	2	0	3	0	3	1	3	0	0	0	0	0	0	0	1	0	0	8	0	0	9	0	1	0	0	0	1	0	0	0	0	0	0	0	0	0	0	0	0	0	0	1	0	0	2	0	4	0	5
OTU_527	2	1	2	0	0	0	5	0	1	0	0	0	0	1	0	0	0	5	0	1	1	5	4	0	1	0	1	0	0	0	0	0	0	0	0	0	0	0	0	0	0	1	0	0	1	0	4	0	3
OTU_5936	0	1	0	3	0	0	0	0	4	1	0	0	0	0	0	0	0	0	0	0	0	1	0	0	0	1	0	3	1	0	0	0	0	0	0	1	0	0	0	0	0	0	0	0	0	2	0	0	0
OTU_3509	0	1	0	2	0	2	0	0	1	2	0	0	2	2	1	5	0	0	0	0	1	4	0	0	0	1	0	3	0	0	1	5	1	0	0	0	0	0	2	0	4	0	0	0	0	2	0	0	0
OTU_2327	0	0	0	1	0	0	0	2	1	1	0	0	3	1	0	0	0	0	0	0	0	1	0	0	0	0	0	0	0	0	0	0	0	0	0	0	8	0	0	0	1	0	0	1	0	0	0	1	0
OTU_1440	0	0	0	3	0	0	0	0	2	6	2	0	0	0	0	0	4	0	0	1	0	1	0	0	0	0	0	0	0	0	9	1	0	0	1	2	0	0	0	0	2	0	0	0	0	0	3	3	0
OTU_2769	0	4	0	2	0	2	0	2	1	0	0	0	1	0	0	0	0	0	0	0	0	0	0	5	0	1	0	0	0	0	0	0	1	0	3	0	0	0	0	0	0	1	0	0	0	1	0	0	0
OTU_2306	3	0	5	0	8	2	1	1	0	0	0	0	0	0	2	0	0	2	0	1	1	0	0	0	1	2	0	0	0	0	0	0	0	0	0	0	0	0	0	0	0	0	0	1	0	0	1	2	3
OTU_2450	2	2	0	2	0	2	0	5	2	3	1	0	1	0	1	0	2	0	0	2	1	0	0	0	0	0	0	0	0	0	4	1	2	0	0	3	0	0	0	0	1	0	0	0	0	2	0	5	2
OTU_6619	3	0	0	0	0	0	0	0	0	10	0	0	0	1	0	2	5	0	0	0	1	0	0	0	0	0	0	0	16	0	0	0	3	0	7	0	0	0	0	0	0	0	0	0	0	0	2	0	0
OTU_2048	0	0	0	0	0	0	0	0	0	0	0	0	0	0	0	1	0	0	2	0	0	0	0	0	0	0	0	0	1	0	3	0	0	1	0	2	0	0	5	4	0	0	0	4	0	0	0	0	0
OTU_9123	0	0	0	0	0	0	0	0	0	0	1	4	0	0	0	0	2	0	0	0	0	0	0	0	0	0	0	0	2	0	1	0	0	0	0	0	0	0	0	2	0	0	0	1	0	0	0	0	0
OTU_7108	0	2	0	1	0	0	0	2	0	5	1	1	0	0	0	0	1	0	0	3	0	4	0	0	0	0	0	0	0	0	0	0	2	0	0	0	2	0	0	2	0	0	0	1	0	0	0	1	0
OTU_3558	0	1	0	0	0	0	0	4	0	0	4	0	0	0	0	0	0	0	0	1	0	0	0	2	0	0	0	0	1	0	1	1	1	0	2	1	0	0	0	4	1	0	0	0	0	2	0	1	0
OTU_3667	0	0	0	2	0	1	0	3	1	0	1	0	1	0	0	1	0	0	1	0	0	0	0	2	0	1	0	0	0	0	1	0	1	0	0	0	0	0	0	2	0	0	0	0	0	2	0	1	0
OTU_4390	0	2	1	5	0	0	0	3	0	0	0	0	1	2	0	1	0	0	0	2	0	0	0	8	0	8	0	0	0	0	0	0	0	0	2	0	0	0	0	0	1	0	0	0	0	0	0	2	0
OTU_4328	0	3	0	2	0	1	0	3	1	2	0	0	3	0	0	0	1	3	0	0	0	1	0	0	0	1	0	0	0	0	0	0	1	0	0	0	0	0	0	0	1	0	0	0	0	0	0	2	0
OTU_4578	0	2	0	1	0	0	0	0	0	0	0	0	5	0	0	0	0	2	0	0	0	0	0	3	0	0	0	0	0	0	0	0	0	0	2	0	0	0	0	0	0	0	0	0	0	0	0	1	0
OTU_2155	0	0	0	0	0	0	0	0	0	0	0	0	0	0	0	0	0	0	0	0	0	0	0	0	0	0	0	0	0	0	0	0	0	0	0	0	0	0	0	0	0	0	0	0	0	0	0	0	0
OTU_2758	0	0	0	0	0	0	0	0	4	0	0	0	0	3	0	0	0	0	0	0	0	0	0	0	0	0	0	0	1	1	0	1	0	0	0	1	0	0	0	0	0	0	1	0	1	0	0	0	0
OTU_7566	0	0	0	0	0	0	0	1	0	0	0	0	0	0	0	0	0	0	0	0	0	0	0	1	0	1	0	0	1	0	0	0	0	0	1	0	0	0	0	0	0	0	0	1	0	0	0	0	0
OTU_1411	0	0	0	0	0	0	0	0	0	1	0	0	0	0	0	0	0	0	0	0	0	0	0	1	0	0	0	0	0	2	0	0	0	0	0	0	0	0	0	0	0	0	0	0	0	0	0	0	0
OTU_3465	0	0	0	0	0	0	0	0	0	0	1	0	2	0	0	0	0	0	0	0	0	0	0	1	0	0	0	0	0	0	2	0	11	0	0	0	0	0	0	0	0	0	0	0	0	0	0	0	0
OTU_1353	0	2	0	1	0	2	0	1	0	0	0	0	0	0	0	0	0	0	0	0	0	1	0	0	0	0	0	0	0	0	0	0	0	0	0	2	0	0	0	0	6	0	0	0	0	0	0	0	0
OTU_2166	0	0	0	0	2	0	0	0	0	0	1	2	0	0	0	0	0	0	1	0	0	0	0	0	0	0	0	0	0	0	0	0	0	1	0	0	20	0	0	4	0	1	0	1	0	0	0	0	0
OTU_375	1	0	2	0	1	1	2	0	1	0	0	0	0	0	0	0	0	8	0	3	8	2	1	0	2	0	3	0	0	0	0	0	0	0	0	5	0	0	0	0	0	0	0	0	0	0	3	0	2
OTU_6807	3	0	1	0	0	0	0	0	0	0	0	0	0	0	0	0	0	1	0	0	4	0	0	0	0	1	0	0	0	0	0	0	0	0	0	0	0	0	0	0	0	1	0	0	0	0	2	0	10
OTU_2825	0	4	0	1	0	0	0	3	1	2	0	1	1	1	0	6	0	0	0	1	0	3	0	2	0	0	0	0	0	0	0	0	0	0	3	1	0	0	0	0	11	2	0	0	0	1	1	1	0
OTU_6840	3	2	0	2	3	4	3	0	1	1	0	0	0	0	0	0	0	0	0	1	3	0	1	0	0	2	0	0	0	0	0	0	1	0	0	0	0	0	0	0	0	0	0	0	0	0	4	2	0
OTU_783	3	0	3	1	2	2	1	0	0	0	0	0	0	0	0	0	0	4	0	0	6	0	1	0	1	0	0	0	0	0	0	0	0	0	0	0	2	0	0	0	0	0	0	0	0	0	1	1	1
OTU_8272	0	0	0	0	0	0	0	0	0	1	14	2	0	0	0	0	1	0	0	0	0	0	0	0	0	0	0	0	0	0	0	1	0	0	0	0	0	0	0	0	0	0	1	0	0	0	0	0	0
OTU_2439	0	0	1	0	0	0	0	0	0	0	0	0	0	0	0	0	0	0	0	0	0	0	0	0	0	0	0	26	0	0	0	0	0	0	0	6	6	0	0	0	10	0	1	0	0	0	0	0	0
OTU_1009	0	1	0	0	0	0	0	0	5	0	1	1	0	0	0	1	0	3	2	4	0	0	0	1	0	2	0	0	0	0	0	0	0	0	0	0	0	0	17	0	5	1	0	1	0	0	0	0	0
OTU_2037	0	0	0	5	0	1	0	4	2	0	0	0	0	0	1	0	0	0	0	3	0	0	0	2	0	2	0	0	2	0	0	3	3	0	0	0	0	0	0	4	1	0	0	0	0	1	0	0	0
OTU_37	1	0	6	1	2	2	1	2	1	1	0	0	0	2	1	1	0	0	0	1	0	1	0	3	1	2	0	0	0	0	0	0	0	1	0	0	0	0	0	0	2	0	0	0	0	1	0	3	1
OTU_3284	0	0	1	0	0	0	2	1	0	0	0	0	0	0	0	0	0	0	0	0	0	0	0	1	0	0	0	0	0	0	0	0	0	0	0	0	0	3	0	0	0	0	0	0	0	1	0	0	0
OTU_2061	0	0	0	0	0	0	0	0	1	3	8	0	0	1	0	1	0	0	0	0	0	0	0	0	0	0	0	0	0	0	2	1	4	1	0	0	0	0	1	0	1	0	1	0	0	0	0	0	0
OTU_1655	0	1	1	0	0	1	0	4	0	4	0	0	0	0	2	3	2	1	0	2	0	1	0	2	0	3	0	0	0	0	1	3	1	0	0	0	0	0	0	0	0	0	0	0	0	0	1	4	1
OTU_1835	0	4	0	1	1	0	1	3	1	0	0	0	1	0	0	0	0	0	0	1	1	0	0	2	1	5	0	9	1	0	0	0	1	1	0	0	0	0	0	0	1	0	0	0	0	0	0	0	0
OTU_9491	0	2	0	0	2	1	0	3	0	1	0	0	0	0	2	0	0	1	0	0	0	0	0	0	0	2	0	0	0	0	0	0	1	0	0	0	0	0	0	1	3	0	0	0	0	0	0	0	0
OTU_6531	0	0	0	0	0	0	0	0	0	0	0	0	0	0	0	0	0	0	0	0	0	0	0	0	0	0	0	0	0	0	0	0	0	0	0	3	0	0	1	0	5	2	0	0	0	0	0	0	0
OTU_4581	0	0	0	0	1	1	0	1	0	2	0	0	0	0	0	1	1	0	0	0	0	0	0	0	0	1	0	0	0	0	0	1	0	0	0	0	0	0	0	1	0	0	0	0	0	0	0	0	0
OTU_6387	0	0	0	0	1	0	0	0	0	0	0	1	0	0	2	0	2	1	0	0	1	0	2	0	0	0	0	0	0	2	0	1	0	1	0	0	0	0	0	1	0	1	1	3	0	0	0	0	0
OTU_2709	0	0	0	0	0	0	0	0	0	0	0	3	0	0	3	0	4	0	1	0	0	0	0	0	0	0	0	0	2	2	0	1	0	0	0	0	0	0	0	0	0	0	0	0	0	0	0	0	1
OTU_2319	0	1	1	6	0	0	1	5	3	0	0	1	0	2	0	0	0	0	2	0	0	5	1	0	0	0	0	0	0	0	0	0	0	0	0	0	0	0	0	0	0	0	0	0	0	9	2	5	0
OTU_1030	0	0	0	0	0	0	0	0	0	1	0	0	0	0	0	0	0	0	0	0	0	0	0	0	0	0	0	0	0	8	10	2	3	0	0	3	0	0	2	0	0	0	0	0	0	0	0	0	0
OTU_1580	0	0	0	0	0	0	0	0	0	0	0	0	0	1	0	0	0	0	0	0	0	0	0	1	0	0	0	0	0	0	4	0	2	0	0	1	0	0	0	0	0	0	0	0	0	0	0	0	0
OTU_345	2	1	2	0	4	6	0	0	0	0	0	0	0	0	0	0	0	0	0	3	1	0	0	0	0	0	0	0	0	0	0	0	0	0	0	0	0	0	0	0	0	0	0	0	0	2	1	1	10
OTU_656	4	1	0	1	0	0	6	6	0	0	0	0	0	0	0	0	0	0	0	0	0	0	0	2	3	2	1	0	0	0	0	0	0	0	0	0	0	0	0	0	0	0	0	0	0	0	0	0	0
OTU_8446	0	0	0	0	0	0	0	0	0	0	0	5	0	0	0	0	1	0	1	0	0	1	4	0	0	0	0	2	0	0	0	0	0	1	0	0	0	0	0	0	0	1	1	0	0	1	1	0	4
OTU_631	2	1	2	0	0	0	0	1	0	0	0	0	0	0	2	0	0	0	0	0	0	0	0	3	9	1	10	0	0	0	0	1	0	2	0	0	0	0	0	0	0	0	0	0	0	2	3	0	0
OTU_6413	0	0	0	0	0	0	0	0	0	0	1	0	0	0	0	0	0	0	0	0	0	0	0	0	0	0	0	1	1	0	0	0	0	0	0	2	2	0	0	1	10	0	0	0	0	0	0	0	0
OTU_3298	0	0	0	0	0	0	0	1	3	0	0	0	0	1	0	1	0	0	0	0	0	0	1	0	0	0	0	0	0	0	0	0	0	0	0	0	0	0	0	0	0	1	0	0	0	1	0	0	0
OTU_3252	0	1	0	0	0	0	0	0	0	0	0	1	0	1	0	0	0	0	1	0	0	1	0	1	0	0	0	0	0	0	0	0	0	0	0	0	0	0	0	0	0	1	0	1	0	1	1	0	0
OTU_6926	1	2	0	1	0	1	0	1	1	1	0	0	0	0	0	0	0	0	1	0	1	0	1	1	0	2	0	0	0	1	4	0	1	0	0	0	7	0	1	0	0	0	0	2	0	2	0	4	0
OTU_4258	0	1	0	0	0	0	0	2	1	0	1	0	1	0	0	1	0	0	0	3	0	3	0	2	0	1	0	0	1	0	1	0	2	0	0	0	0	0	0	0	0	0	0	0	0	1	0	1	0
OTU_9552	0	0	0	0	2	2	0	4	0	0	0	0	1	0	1	1	1	0	0	2	0	0	0	1	0	0	0	0	1	0	0	1	1	0	0	0	1	1	0	1	0	0	0	1	1	0	0	2	1
OTU_1858	0	6	0	4	0	0	0	4	1	2	0	0	0	0	0	2	0	0	0	3	2	0	0	2	1	2	0	0	0	0	0	0	0	0	0	0	14	0	0	0	0	0	0	0	0	0	0	0	0
OTU_507	1	0	0	1	0	0	3	2	0	0	0	0	0	1	0	0	0	0	0	0	1	0	1	3	1	2	5	0	0	0	0	0	0	0	0	0	0	0	0	1	0	0	0	0	0	0	0	0	1
OTU_3029	1	0	1	0	7	1	1	1	1	0	0	1	1	2	0	0	0	1	0	1	0	2	0	1	0	1	0	0	0	0	1	0	0	0	0	0	0	0	0	4	1	0	0	0	0	0	0	1	0
OTU_3008	0	0	0	1	0	0	0	0	1	1	1	0	0	0	0	0	0	0	1	0	0	1	1	1	0	1	0	0	0	0	0	0	0	0	0	0	0	0	0	0	0	0	0	0	0	0	0	5	0
OTU_1890	0	0	0	0	0	0	0	0	0	1	0	0	0	0	0	1	1	0	0	0	0	0	0	0	0	0	0	0	0	3	3	0	0	0	0	6	0	0	0	0	0	0	0	1	0	0	0	0	0
OTU_666	1	1	0	0	0	4	0	0	2	0	0	0	0	0	0	0	0	0	0	7	0	1	0	0	2	1	0	0	0	0	0	0	0	0	0	0	0	0	0	0	0	0	0	0	1	0	0	0	0
OTU_3243	0	3	0	1	0	1	0	1	2	0	0	0	0	0	0	0	0	0	0	2	0	0	0	2	0	0	0	0	0	0	0	0	0	0	0	0	0	0	0	0	0	0	0	0	0	0	0	0	0
OTU_1815	1	1	0	3	1	3	3	5	0	2	0	0	0	0	0	0	1	0	0	5	1	0	1	7	2	3	1	3	0	0	0	1	0	0	0	0	0	0	0	0	0	0	0	0	1	1	0	1	0
OTU_1674	0	0	0	0	0	0	0	0	0	0	0	0	0	0	6	2	0	0	0	0	0	0	0	0	0	0	0	0	2	0	0	0	0	0	0	0	0	0	0	0	0	0	0	0	0	0	0	0	0
OTU_1449	0	0	0	1	0	0	0	1	0	2	3	0	0	0	0	0	1	0	0	0	0	0	0	0	0	0	3	1	0	6	5	0	3	1	0	2	0	1	1	0	0	0	0	1	0	0	0	0	0
OTU_288	0	0	0	0	0	0	0	0	0	6	0	0	1	0	1	6	6	1	0	4	0	0	0	0	0	0	3	0	0	0	0	1	0	0	0	0	4	0	0	0	0	0	0	0	0	0	0	0	0
OTU_1933	3	0	3	0	9	9	0	0	1	0	0	0	0	0	0	0	0	0	0	3	0	0	0	0	0	0	0	0	0	0	0	0	0	0	0	0	0	0	0	0	0	0	0	0	0	0	0	0	0
OTU_2609	0	0	0	0	0	0	0	0	0	0	0	0	0	0	0	0	0	0	0	0	0	0	1	0	0	1	0	0	1	0	0	0	0	0	0	0	0	1	0	0	0	0	0	0	0	0	0	0	0
OTU_3159	0	0	0	0	0	0	0	0	0	18	0	0	0	0	0	1	2	0	0	0	0	0	0	0	0	0	0	0	0	0	0	0	0	0	0	0	0	0	0	0	0	0	0	0	0	0	0	0	0
OTU_3467	0	0	0	0	0	0	0	0	0	2	0	0	0	0	0	0	1	0	1	0	0	0	0	0	0	0	0	0	8	0	0	0	2	1	19	3	0	0	0	0	0	1	0	0	0	0	0	0	0
OTU_1897	0	0	0	0	0	0	0	0	0	0	21	5	0	0	0	0	0	0	0	0	0	0	0	0	0	0	0	0	0	0	0	1	0	0	0	0	5	1	0	3	1	1	1	0	0	0	0	0	0
OTU_391	3	3	3	6	0	1	8	5	0	0	0	0	0	1	0	0	0	0	0	4	0	0	1	1	0	0	0	0	0	0	0	0	0	0	0	0	0	0	0	0	0	0	0	0	1	1	0	3	0
OTU_2878	0	0	0	0	0	0	0	0	0	1	8	1	0	0	1	0	0	0	0	0	0	0	0	0	0	0	0	0	0	0	2	0	0	0	0	2	4	0	1	1	7	1	0	1	0	0	0	0	0
OTU_2931	1	0	0	0	0	0	0	0	0	3	0	0	0	0	0	0	2	0	0	0	0	0	0	0	0	0	0	0	0	0	1	0	2	0	0	0	0	0	0	0	0	0	0	0	0	0	0	0	0
OTU_9009	0	1	0	1	0	0	3	2	0	0	0	1	0	0	0	1	0	1	0	0	0	0	0	0	0	2	1	0	0	0	0	0	0	0	0	1	0	0	0	0	0	0	1	0	0	1	0	1	3
OTU_8482	1	0	0	0	5	3	1	0	0	1	0	0	0	1	3	0	0	0	0	0	1	0	2	0	0	0	0	1	0	0	1	0	0	0	0	0	0	0	0	0	1	0	0	0	2	0	0	3	0
OTU_4516	0	0	0	0	0	2	1	0	3	0	0	0	0	0	0	1	0	0	1	2	0	1	0	2	0	2	2	0	0	0	0	0	0	0	0	0	0	0	0	0	1	0	0	0	1	0	0	1	1
OTU_4412	0	4	0	5	0	2	0	1	1	1	1	0	1	0	0	1	1	0	0	0	0	1	0	3	0	5	0	0	0	0	1	0	1	0	0	0	0	0	0	1	0	0	0	0	0	1	0	1	0
OTU_6651	0	0	0	8	0	3	0	3	2	2	0	0	1	0	0	0	0	0	0	1	1	1	0	5	0	5	0	0	1	0	1	0	0	0	1	0	0	0	1	0	0	0	0	0	0	2	0	0	0
OTU_9985	0	0	0	1	1	1	0	1	0	3	0	0	0	0	1	0	0	0	0	0	2	2	0	4	0	4	0	0	0	0	3	3	0	0	1	0	0	0	0	0	2	0	0	1	0	1	0	2	0
OTU_9416	0	0	0	0	0	1	0	0	0	0	0	0	0	3	0	1	1	0	0	1	1	0	0	0	0	0	1	0	0	0	1	0	0	0	0	0	0	0	0	0	1	0	0	1	0	0	2	0	3
OTU_10026	3	2	2	2	4	2	0	0	1	0	0	0	0	0	1	0	0	0	0	3	1	0	1	0	0	1	0	0	0	0	1	0	0	0	0	1	0	0	0	0	0	0	0	1	0	0	2	1	1
OTU_4794	0	2	1	1	0	0	0	0	0	4	0	0	1	0	1	2	0	0	1	1	1	0	0	1	0	0	1	4	0	0	0	0	0	0	0	0	0	0	0	0	0	0	0	1	0	1	0	0	0
OTU_4466	0	0	0	2	0	0	0	6	0	1	8	0	0	0	0	0	0	0	0	1	1	2	0	3	0	1	0	0	0	0	1	0	2	0	0	0	0	0	0	0	0	0	0	0	0	0	0	0	0
OTU_2431	0	1	0	1	0	0	1	0	0	0	0	0	0	2	1	0	0	0	0	1	0	1	0	0	0	2	0	0	0	0	0	1	0	0	1	0	0	0	0	0	1	0	0	0	0	2	0	0	0
OTU_4256	0	1	0	0	0	0	0	1	4	3	0	0	2	0	0	2	0	1	0	0	0	0	0	0	0	0	0	0	0	0	1	0	0	0	0	0	0	0	0	0	1	0	0	0	0	1	0	0	0
OTU_1650	0	1	0	1	0	0	0	0	0	1	0	0	0	0	0	0	0	0	0	0	1	0	0	0	0	0	0	0	0	0	0	1	7	0	14	0	0	0	0	0	1	0	0	0	0	0	1	0	0
OTU_2203	1	6	0	8	0	2	3	5	1	0	0	0	1	0	0	0	0	0	1	1	0	2	0	0	0	1	2	7	0	0	0	0	0	0	0	0	0	0	0	0	0	0	0	0	1	1	0	3	1
OTU_1776	0	2	0	2	0	0	0	2	0	0	16	0	1	0	0	0	0	0	0	0	0	4	0	0	0	1	0	0	0	0	0	0	0	0	0	1	5	0	0	0	0	0	0	0	1	2	0	4	0
OTU_7171	1	5	1	1	0	0	0	0	0	0	0	0	1	0	2	3	0	1	2	1	0	0	1	0	0	1	1	0	0	0	0	0	0	3	0	0	1	0	0	0	0	0	1	0	1	1	0	0	0
OTU_688	0	0	0	4	0	0	2	5	3	0	0	0	3	3	1	8	0	1	0	0	0	0	0	0	0	2	0	0	0	0	0	0	0	0	1	0	0	0	0	0	0	0	0	0	0	6	1	1	0
OTU_1381	0	0	0	0	0	0	0	0	0	0	5	0	0	0	0	0	0	0	0	3	0	3	0	0	0	0	0	0	0	0	8	1	2	0	0	5	0	0	0	0	0	0	0	0	0	0	0	0	0
OTU_3300	0	0	0	0	0	0	0	1	0	0	18	0	1	0	0	0	0	0	0	0	0	0	0	0	0	0	0	0	0	1	2	1	1	0	0	0	0	0	0	0	0	0	0	0	0	0	0	0	0
OTU_1258	0	3	0	2	0	0	0	0	1	2	0	0	1	0	0	3	0	0	0	1	0	1	1	1	0	0	0	0	0	0	0	0	1	0	0	0	0	0	0	0	0	0	0	2	0	0	0	0	0
OTU_1730	0	0	0	0	0	0	0	0	0	0	1	0	0	0	0	0	0	0	0	0	0	0	0	1	0	0	0	0	0	1	3	0	13	0	0	0	0	0	0	0	0	0	0	0	0	0	0	0	0
OTU_765	9	1	9	0	0	0	3	0	0	0	0	0	0	3	0	0	0	0	0	0	1	0	0	0	0	0	0	0	0	0	0	0	0	0	0	0	0	0	0	0	0	1	0	0	0	1	0	0	3
OTU_8448	0	0	0	0	0	0	0	0	0	0	0	9	0	0	0	0	1	0	0	0	0	0	5	0	0	0	0	1	0	1	0	0	0	0	0	0	0	0	0	0	0	3	2	0	0	0	0	0	6
OTU_7813	0	3	1	2	1	0	1	2	0	0	0	0	0	0	1	1	0	0	1	0	0	1	0	0	0	0	0	0	0	0	0	0	0	0	0	0	0	0	0	0	0	0	0	2	0	1	0	0	0
OTU_1293	0	1	0	1	0	1	0	0	3	0	1	0	0	0	0	2	1	0	0	2	1	1	0	2	0	0	0	7	0	0	0	0	0	1	0	1	0	0	0	0	0	0	0	0	0	0	0	0	0
OTU_7844	0	0	0	0	0	0	0	0	0	0	0	0	0	0	0	1	1	0	0	0	0	0	0	0	0	0	0	0	1	0	0	0	9	0	19	1	1	0	0	0	0	0	0	0	1	0	0	0	0
OTU_1097	1	5	1	1	1	8	1	2	0	0	0	0	0	0	0	0	0	0	0	2	2	0	1	0	0	1	0	0	0	1	0	0	0	0	0	1	0	0	0	0	0	0	0	0	0	0	0	0	0
OTU_3544	0	1	0	0	2	1	0	0	0	0	1	0	1	0	0	0	0	0	0	1	0	2	0	0	0	0	0	0	0	0	1	0	1	0	2	0	0	0	0	0	0	0	0	0	3	1	0	0	0
OTU_399	3	3	1	2	1	6	3	2	0	0	0	0	0	3	0	0	0	0	0	5	0	0	1	3	1	3	0	0	0	0	0	0	0	0	0	0	0	0	0	2	0	0	0	0	0	2	0	3	0
OTU_9125	0	3	2	0	0	1	0	0	0	1	0	0	0	0	0	0	0	0	0	5	0	13	4	1	0	0	0	0	0	0	0	0	0	0	0	0	0	0	1	0	1	0	0	2	0	1	0	0	0
OTU_2197	0	1	0	1	0	0	0	1	2	4	0	0	1	0	2	3	0	0	0	0	0	2	0	2	0	0	0	0	1	0	0	1	1	0	3	0	1	0	0	0	0	0	0	1	0	1	0	1	0
OTU_9238	1	0	0	0	0	0	0	0	1	3	0	0	0	0	1	2	4	0	0	0	3	0	0	0	0	0	1	0	4	0	1	0	6	0	4	2	0	0	0	0	0	0	0	1	0	0	0	0	0
OTU_3047	0	0	0	0	0	0	0	0	1	1	0	0	0	0	1	2	0	0	0	0	0	0	0	0	0	0	0	0	2	0	0	0	7	0	17	2	0	0	0	0	0	0	0	0	0	0	0	0	0
OTU_8481	1	1	2	1	1	0	2	1	0	0	0	0	0	1	0	0	0	0	0	3	0	0	1	7	0	10	9	0	0	0	0	0	0	0	0	0	0	0	0	0	0	0	0	0	0	0	0	0	1
OTU_5225	1	0	0	0	0	2	0	0	1	0	0	0	0	0	0	1	0	0	0	2	0	3	2	0	0	1	0	0	0	1	2	1	0	0	0	0	0	0	0	2	0	0	0	3	2	0	0	1	0
OTU_2961	1	1	0	3	0	4	0	1	0	0	0	0	0	0	0	0	0	0	0	0	0	1	0	0	0	2	0	0	0	0	2	0	0	0	0	0	0	0	0	0	6	0	0	1	0	0	0	0	0
OTU_9064	0	2	1	5	0	1	0	4	1	1	0	0	0	1	1	1	1	0	0	0	0	1	0	3	0	5	0	0	0	0	0	1	1	0	3	1	0	0	0	0	1	1	0	0	0	1	0	2	0
OTU_1466	0	0	0	0	0	0	0	0	0	0	0	0	0	0	2	0	6	0	0	0	1	0	0	0	0	0	0	0	3	0	0	0	0	0	1	1	29	0	0	0	0	0	0	0	0	0	0	0	0
OTU_9680	0	0	0	1	1	3	3	2	1	0	1	0	0	0	0	0	1	0	0	0	0	2	1	0	0	0	1	0	3	0	0	2	0	0	1	0	0	2	0	1	0	1	0	0	0	1	0	1	0
OTU_2392	0	0	0	0	0	1	0	1	0	1	0	2	6	3	0	0	0	1	0	0	0	1	0	1	0	0	1	0	2	0	1	0	0	0	0	0	0	1	0	0	0	0	0	0	0	0	0	0	0
OTU_3374	0	1	0	0	0	0	0	1	1	0	0	0	4	2	0	2	0	0	0	0	0	0	0	0	0	1	0	0	0	0	0	0	0	0	0	0	0	0	0	0	0	0	0	0	0	2	0	0	0
OTU_3875	0	0	0	0	0	1	0	1	4	0	0	0	1	2	0	0	0	0	0	0	0	1	0	2	0	1	0	0	0	0	0	1	0	0	0	0	0	0	0	0	2	0	0	1	0	1	0	0	0
OTU_1057	0	2	0	2	0	0	0	0	1	0	0	0	0	0	0	0	0	1	0	0	0	1	0	3	0	0	0	0	1	0	0	0	0	0	1	1	0	0	0	0	1	0	0	0	0	1	0	1	0
OTU_8474	0	0	0	0	0	0	0	0	0	0	0	1	0	2	0	0	0	0	3	0	2	0	0	0	0	0	0	2	0	1	0	0	0	1	0	0	0	0	0	1	0	0	0	3	0	0	0	0	0
OTU_2092	0	2	0	8	0	0	1	3	0	2	0	0	0	0	0	1	0	1	0	0	0	4	0	2	0	1	1	4	0	0	0	0	0	1	1	0	0	0	0	0	1	0	1	0	0	5	0	0	0
OTU_3283	1	0	1	6	1	2	2	4	2	1	0	0	0	1	2	2	0	1	0	0	0	0	1	4	1	1	0	0	0	0	0	0	0	0	0	0	0	0	0	0	0	0	0	0	1	0	0	1	0
OTU_1474	0	0	0	0	0	0	0	0	1	0	0	0	0	0	0	2	0	0	0	0	0	0	0	0	0	0	0	0	18	0	0	0	0	0	1	1	0	0	0	0	0	0	0	0	0	0	0	0	0
OTU_2574	0	0	0	2	0	1	0	1	1	1	0	0	1	0	0	1	0	0	0	1	1	1	0	2	0	1	1	0	1	0	3	0	0	0	0	0	0	0	0	0	1	1	0	0	0	1	0	0	0
OTU_643	4	0	5	0	5	0	3	0	1	0	0	0	0	2	1	0	1	6	0	0	2	0	0	0	6	0	3	0	0	0	0	0	0	0	0	0	0	0	0	0	0	0	0	0	0	0	3	0	0
OTU_633	0	0	1	0	0	0	17	2	0	0	0	0	0	0	0	0	0	0	0	0	0	0	1	0	0	0	0	0	0	1	0	0	0	0	0	0	0	0	0	1	0	0	0	0	0	0	0	0	0
OTU_1093	0	2	0	0	0	1	0	0	0	0	0	0	0	0	0	2	0	0	1	5	2	1	0	3	2	3	2	0	0	0	0	0	0	1	0	1	1	0	2	0	0	0	0	0	0	0	0	3	0
OTU_5673	0	1	0	3	0	0	0	1	1	8	0	0	0	0	0	6	0	1	0	0	1	2	1	1	0	1	0	0	3	0	0	0	0	0	0	0	0	0	0	0	0	0	1	1	0	1	0	0	0
OTU_1752	0	0	0	0	0	0	0	0	0	0	1	1	0	0	0	0	0	0	1	0	0	0	0	0	0	1	0	0	0	2	1	0	0	0	0	4	0	0	1	0	0	0	2	0	0	0	0	0	0
OTU_2899	1	1	0	4	1	0	1	2	0	4	0	0	2	1	0	0	4	0	0	2	1	0	0	2	1	3	0	0	1	0	0	0	2	0	0	0	0	1	0	0	0	0	0	0	0	0	0	1	1
OTU_1675	2	2	3	1	0	0	0	1	1	0	0	0	0	0	0	0	0	2	0	1	0	1	0	1	0	0	0	0	0	0	1	0	1	0	0	0	10	0	0	0	0	0	0	0	1	0	0	0	0
OTU_2388	0	5	0	4	0	1	3	6	0	1	0	0	0	0	0	1	0	0	0	1	0	0	0	4	0	4	1	3	0	0	0	0	1	0	0	0	0	0	0	0	0	0	0	0	0	0	2	1	1
OTU_3020	0	0	0	0	0	0	0	1	0	1	0	0	0	1	1	0	0	0	0	1	1	11	10	0	0	0	0	0	0	0	1	0	0	0	1	0	0	0	0	0	0	0	0	3	0	1	0	0	0
OTU_950	1	0	1	0	4	5	0	1	1	0	0	1	0	2	0	0	0	0	0	2	3	4	0	0	1	0	1	0	0	0	0	0	0	0	0	0	0	0	0	0	0	0	0	2	1	0	0	0	9
OTU_9929	0	0	0	2	0	1	0	1	1	0	0	0	0	0	1	1	0	0	0	0	0	1	0	1	0	1	0	0	0	1	0	1	1	0	0	1	0	0	0	0	0	0	0	0	1	0	1	1	0
OTU_9850	2	1	0	4	0	3	1	5	1	0	0	0	1	1	1	2	0	0	0	3	0	1	0	8	0	2	0	0	0	1	0	0	0	1	0	0	0	0	0	0	0	0	1	0	0	0	0	0	0
OTU_2345	0	0	0	0	0	0	0	0	0	0	0	0	0	0	0	0	0	0	0	0	0	0	0	0	0	0	0	0	0	1	1	0	1	0	0	1	0	0	0	0	0	0	0	0	0	0	0	0	0
OTU_1887	0	0	0	1	0	0	0	1	0	0	1	0	0	0	0	1	0	0	0	0	0	0	0	0	0	2	0	0	0	0	3	0	9	0	0	0	0	0	1	0	0	0	0	2	0	2	0	0	0
OTU_2645	0	3	0	0	0	0	0	0	0	0	0	0	0	0	0	0	0	0	0	2	0	1	0	1	0	2	0	0	0	0	0	0	0	0	0	0	0	0	1	0	0	0	0	1	0	0	0	2	0
OTU_1154	0	0	0	0	0	0	0	0	0	0	0	0	26	0	0	0	0	0	0	0	0	2	0	3	0	3	0	0	0	0	0	0	0	0	1	0	0	0	0	0	0	0	0	0	0	1	0	1	0
OTU_4381	0	2	0	0	0	7	0	0	0	0	0	0	0	0	1	2	0	0	0	0	0	1	0	0	0	1	0	0	0	0	0	0	0	0	0	0	0	0	0	0	0	0	0	0	0	0	0	0	0
OTU_2391	0	0	0	0	0	0	0	0	0	0	0	0	0	0	0	0	0	0	4	0	0	0	0	0	0	0	0	0	0	0	0	0	0	0	0	0	1	0	0	1	0	0	0	17	0	0	0	0	0
OTU_8752	1	0	0	6	0	0	0	1	4	0	0	1	0	0	0	0	0	0	0	0	0	0	0	0	0	0	1	0	0	0	0	0	0	2	0	0	0	0	0	0	0	2	6	1	0	3	1	0	0
OTU_2618	0	0	0	0	0	0	0	2	0	0	0	0	0	0	0	0	0	0	0	1	0	6	0	0	0	3	0	0	0	0	0	0	0	0	0	0	0	0	0	0	0	0	0	0	0	1	0	0	0
OTU_2558	0	0	0	0	0	0	0	0	0	1	0	0	0	1	0	0	0	0	0	0	0	3	0	4	0	0	0	0	0	0	1	0	0	0	0	0	0	0	0	0	0	0	0	0	0	9	0	2	0
OTU_2165	0	0	0	0	0	0	0	0	0	1	0	0	0	0	0	0	0	0	1	0	0	4	0	0	0	0	0	0	0	2	6	0	0	0	0	0	0	0	0	0	0	0	0	1	0	2	0	1	0
OTU_3560	0	0	0	0	0	0	0	0	0	7	0	0	0	0	0	4	4	0	1	0	2	0	0	0	0	0	0	0	5	0	0	0	4	0	5	0	0	0	0	0	0	0	0	0	0	0	0	0	0
OTU_2157	0	0	0	0	0	0	0	0	0	12	0	0	0	0	1	3	0	0	0	0	0	0	0	0	0	0	0	1	0	0	0	0	3	0	0	0	0	0	0	0	1	0	0	0	1	0	0	1	0
OTU_281	5	4	3	2	4	5	1	0	0	0	0	0	0	0	0	0	0	0	0	3	0	0	0	3	1	1	1	0	0	0	0	0	0	0	0	0	0	0	0	0	0	0	0	0	0	0	0	4	1
OTU_699	0	0	6	0	3	0	14	0	0	0	0	0	0	0	0	0	0	1	0	1	12	0	0	0	0	0	0	0	0	0	0	0	0	0	0	3	0	0	0	0	0	0	0	0	0	0	0	0	3
OTU_3357	3	1	3	0	9	13	0	0	1	0	0	0	1	0	1	0	1	0	0	1	2	0	0	0	0	1	0	0	0	0	0	0	0	0	0	0	0	0	0	0	0	0	0	0	1	0	3	3	1
OTU_1144	2	2	3	1	0	0	2	2	0	0	0	0	0	0	1	1	0	2	0	0	0	0	1	0	1	0	0	2	0	0	0	0	0	0	0	0	0	0	0	0	0	0	0	1	3	1	0	0	0
OTU_3188	0	0	0	1	0	0	1	1	1	0	0	0	0	0	0	0	0	1	1	1	0	0	0	4	0	1	0	0	0	0	0	1	0	0	0	0	0	0	0	0	0	0	0	1	3	0	0	0	0
OTU_847	0	0	0	0	0	0	0	0	0	0	0	0	0	0	0	0	0	0	0	0	0	0	0	0	0	0	0	0	0	0	0	0	0	0	0	0	0	0	0	0	0	0	0	0	0	0	0	0	0
OTU_934	1	1	2	2	0	0	4	4	2	0	0	0	0	0	0	0	1	10	0	0	1	0	4	0	1	0	0	0	0	0	0	0	0	0	0	0	1	0	0	0	0	1	0	0	0	0	3	0	2
OTU_7821	0	0	0	0	0	0	1	0	0	4	6	0	0	0	0	1	1	0	0	0	0	0	0	0	0	0	0	0	0	1	1	0	2	0	0	4	1	0	0	0	0	0	7	0	1	0	0	0	0
OTU_5272	0	0	0	0	0	0	0	0	2	0	0	0	0	0	0	0	1	0	1	1	0	0	0	1	0	0	0	0	0	7	0	0	0	0	0	0	0	0	0	0	0	0	0	4	0	0	0	0	0
OTU_588	0	0	0	0	0	0	0	0	0	1	0	1	0	1	5	4	0	2	0	0	0	1	1	0	1	0	0	0	1	0	0	2	0	0	1	4	0	0	0	0	0	2	0	0	0	0	0	0	0
OTU_9603	2	0	1	0	1	0	0	1	1	0	0	0	0	0	0	0	0	1	0	0	0	2	1	1	0	3	0	0	0	1	0	0	1	2	0	0	0	2	0	0	0	0	4	0	0	1	0	0	1
OTU_8623	0	1	0	0	0	1	0	0	0	1	0	0	0	0	0	9	0	0	0	2	0	2	0	0	0	0	0	0	0	0	1	0	2	0	3	1	0	0	0	0	1	0	0	0	0	1	0	0	0
OTU_1421	0	0	3	0	3	5	0	2	0	0	0	0	2	3	0	0	0	0	0	0	0	1	0	0	0	0	0	0	0	0	0	0	0	0	0	0	0	0	0	0	0	0	0	7	0	0	0	0	0
OTU_3458	0	5	1	2	1	0	2	0	1	1	0	0	0	0	1	0	0	2	0	1	1	0	0	3	0	4	0	0	0	0	0	2	0	0	0	0	0	0	1	0	1	0	1	0	2	2	0	1	0
OTU_641	0	0	0	0	0	0	0	0	1	0	0	0	3	4	0	0	1	0	1	0	0	0	0	0	0	0	0	0	0	0	0	1	0	0	0	0	0	0	0	0	0	0	0	0	0	0	1	0	0
OTU_5083	0	2	1	0	0	0	0	0	1	0	0	0	0	0	0	0	0	0	0	8	0	0	0	0	0	0	0	0	0	0	0	0	0	0	3	0	0	0	0	0	0	0	0	0	0	0	0	0	0
OTU_1942	1	0	0	0	0	0	0	1	0	3	0	0	0	1	0	1	3	0	0	0	0	0	0	0	1	0	3	6	0	0	0	0	0	0	0	0	0	0	0	0	0	0	0	1	14	1	1	0	1
OTU_2339	1	3	0	1	1	1	1	1	0	1	0	1	1	2	1	1	0	1	0	0	0	2	0	5	1	4	0	0	0	0	0	0	0	1	0	0	0	0	0	0	1	0	0	0	0	0	0	0	1
OTU_1962	0	0	0	0	0	0	0	0	0	1	0	0	0	0	0	0	0	0	1	0	0	1	0	0	0	0	0	0	0	0	2	0	8	0	0	1	0	0	1	0	0	0	0	0	0	0	0	0	0
OTU_3747	0	0	0	1	0	0	0	0	0	3	3	0	7	2	0	2	0	0	0	0	0	4	0	0	0	1	0	0	0	0	0	2	0	0	1	0	0	0	1	0	0	0	0	0	0	1	0	4	0
OTU_4622	0	0	0	2	0	0	2	1	1	0	2	0	1	0	0	5	0	1	0	1	0	2	0	2	0	4	0	0	0	0	4	0	2	0	1	0	3	0	0	0	0	0	0	0	0	1	0	5	0
OTU_4254	0	2	0	0	0	0	0	0	0	1	0	0	0	0	0	0	0	0	0	2	0	2	0	2	0	0	0	0	0	0	0	0	0	0	0	0	0	0	0	0	3	0	0	0	0	2	0	3	0
OTU_3301	0	0	0	0	1	0	0	0	0	0	0	0	0	0	0	0	0	0	0	0	0	1	0	0	0	0	0	0	0	0	0	0	0	0	0	0	0	0	0	0	0	0	0	0	0	1	0	3	0
OTU_943	0	0	0	1	0	1	0	0	2	1	2	0	1	0	0	0	0	0	0	0	0	2	1	2	0	2	0	0	1	0	1	0	0	0	0	0	0	0	0	0	0	0	0	0	0	2	0	3	0
OTU_8459	1	0	0	0	0	0	0	0	0	0	0	0	0	2	0	0	0	0	2	1	5	0	0	0	1	0	0	0	0	3	0	0	0	0	0	0	0	0	1	0	0	0	0	5	0	0	0	0	0
OTU_2137	5	9	0	7	2	1	1	2	0	0	0	0	1	0	0	0	0	0	0	2	0	0	0	0	1	1	0	6	0	0	0	0	0	0	0	0	0	0	0	0	0	0	0	0	0	0	0	3	1
OTU_5974	0	0	0	0	0	0	0	0	1	0	1	0	0	0	0	0	0	0	3	1	0	3	0	2	0	0	0	0	0	0	1	0	0	0	0	0	0	0	0	0	0	0	0	0	0	1	0	0	0
OTU_2593	0	0	0	0	0	0	0	0	1	0	1	2	0	1	0	0	0	0	1	0	0	1	0	0	0	0	0	0	0	0	0	0	0	0	0	1	0	0	0	0	0	0	1	0	1	0	0	0	0
OTU_5901	0	0	0	0	0	0	0	2	0	2	0	0	0	0	0	0	1	0	0	3	0	0	0	5	0	4	0	0	0	0	0	1	1	0	1	0	0	0	0	0	0	0	0	0	0	0	0	0	0
OTU_3049	0	1	3	1	0	0	0	5	0	1	0	1	0	0	0	0	0	0	1	1	0	0	0	2	0	0	1	0	0	0	0	0	0	1	0	1	0	0	2	0	0	0	1	0	0	2	0	1	0
OTU_658	0	0	0	1	0	0	0	1	0	1	0	0	0	0	0	1	0	0	0	0	0	2	0	0	0	0	0	0	0	0	1	0	0	0	0	0	0	0	1	0	1	0	2	0	0	0	1	0	0
OTU_2626	0	0	0	0	0	0	0	0	0	0	0	0	0	0	0	0	0	0	0	0	0	0	0	0	0	0	0	0	0	0	0	0	0	0	0	0	0	0	0	0	0	0	0	0	0	0	0	0	0
OTU_3446	0	0	0	2	0	0	1	3	3	0	0	0	4	6	3	4	0	0	0	0	0	0	0	4	0	1	0	0	0	0	0	0	0	0	0	0	0	0	0	1	0	0	0	0	0	0	1	0	0
OTU_3490	0	0	0	2	0	2	0	2	2	9	0	0	6	0	0	2	1	1	0	0	0	3	0	0	0	0	0	0	1	0	0	2	0	0	0	0	0	0	0	0	0	1	0	0	0	0	0	2	0
OTU_3162	0	0	0	0	0	0	0	0	5	1	0	0	0	0	0	2	0	0	0	1	0	0	0	1	0	0	0	0	0	0	16	0	0	0	0	2	0	0	1	0	0	0	0	0	0	1	0	1	0
OTU_2755	0	0	0	0	0	0	0	0	0	13	0	0	0	0	0	3	2	0	0	0	0	1	0	1	1	1	0	0	0	0	0	0	0	0	0	0	0	0	0	0	0	0	0	0	0	0	0	0	0
OTU_3286	0	1	1	1	3	0	2	1	0	0	0	0	0	0	0	0	1	0	1	2	3	0	0	0	0	0	0	0	0	0	1	0	0	0	0	0	0	0	0	1	0	0	0	1	0	1	0	3	6
OTU_2015	0	0	0	0	0	0	0	1	2	4	4	2	0	0	0	1	0	0	0	0	0	3	1	0	0	0	0	0	0	2	7	5	1	0	0	2	0	0	1	0	0	0	0	0	0	0	0	1	0
OTU_2131	0	0	0	0	0	0	0	0	0	5	0	0	0	0	1	3	10	0	0	0	0	0	0	0	0	0	0	0	7	0	0	0	0	1	4	1	0	0	0	0	0	0	0	0	4	0	0	0	0
OTU_1002	0	2	0	1	0	0	0	2	4	0	0	0	2	1	0	0	0	0	0	0	0	1	0	2	0	0	0	0	0	0	0	0	0	0	0	0	0	0	0	0	3	0	0	0	0	0	1	2	0
OTU_533	0	0	0	0	0	0	0	0	0	0	0	0	0	0	2	1	0	0	0	0	0	0	0	0	0	0	1	0	0	0	0	0	0	0	0	11	0	0	0	1	0	0	0	0	0	0	0	0	0
OTU_2688	0	0	0	1	0	0	0	0	0	1	0	0	19	2	0	0	0	0	1	0	0	0	0	0	0	0	0	0	0	0	0	0	0	0	0	0	0	0	0	0	0	0	0	0	0	0	0	0	0
OTU_3007	0	4	3	6	0	5	1	3	0	0	0	0	0	0	0	1	0	0	0	2	1	0	0	1	3	0	0	0	0	0	0	0	0	0	0	0	0	0	1	0	0	0	0	0	0	1	0	2	1
OTU_2476	1	0	0	1	0	3	0	0	2	1	0	0	0	0	0	0	0	0	0	4	1	0	0	0	0	0	0	0	0	0	0	0	1	0	0	0	0	0	0	0	0	0	0	0	0	1	0	0	0
OTU_3636	0	2	2	0	4	0	3	0	0	0	0	0	0	0	0	0	1	0	0	0	1	0	1	1	0	0	1	0	0	0	0	0	0	0	0	2	6	0	0	2	0	1	0	3	0	0	1	1	3
OTU_2199	1	0	0	0	8	1	1	0	0	0	0	0	0	0	3	0	0	1	0	0	3	0	0	0	0	0	0	3	0	0	0	0	0	0	0	0	0	0	0	1	0	0	1	3	1	0	0	0	0
OTU_9196	0	1	0	1	0	1	0	0	1	1	3	0	2	0	0	2	1	0	0	3	0	0	0	0	0	0	0	1	0	0	2	2	1	0	0	0	0	0	0	2	0	0	0	1	0	2	0	0	0
OTU_9863	0	0	0	1	1	1	0	0	1	0	2	2	0	0	0	0	4	0	1	1	1	0	1	0	0	0	0	0	2	0	0	0	0	0	0	0	0	0	1	1	0	1	2	1	0	0	0	0	0
OTU_1581	0	3	0	0	6	13	0	0	0	1	0	0	1	0	0	0	4	0	0	1	0	0	0	0	0	0	0	0	0	0	0	1	0	0	0	0	0	0	0	0	0	0	0	0	1	0	0	4	1
OTU_2188	0	0	0	0	0	0	0	0	5	0	0	0	0	0	0	0	0	0	0	0	0	0	0	0	0	0	0	0	0	0	0	0	0	0	0	3	0	0	0	0	0	0	0	2	2	0	0	0	0
OTU_6163	0	0	1	0	0	0	0	0	0	0	1	4	0	0	0	0	0	0	6	0	0	0	0	0	0	1	0	0	0	5	0	0	1	1	0	0	0	0	1	0	0	0	0	0	0	0	1	0	0
OTU_2826	1	0	0	1	0	0	0	1	0	1	2	2	0	0	0	0	0	0	0	0	0	1	0	0	0	0	0	0	0	1	10	0	7	0	0	1	0	0	0	0	0	0	0	0	0	1	0	0	0
OTU_2602	0	0	0	4	0	0	0	4	0	1	0	0	4	0	0	0	0	0	1	2	1	3	0	4	0	2	1	0	0	1	0	1	1	1	0	0	0	0	1	0	0	0	0	0	0	0	0	1	0
OTU_2147	0	0	0	1	0	1	0	1	0	0	2	0	0	0	0	0	0	0	0	0	0	3	0	0	0	0	0	2	0	0	0	0	0	0	0	0	0	1	1	0	0	0	6	0	1	6	0	0	0
OTU_9614	0	0	0	0	0	1	0	0	0	1	0	0	0	0	0	0	0	0	0	0	0	0	0	0	0	0	0	0	0	0	0	0	0	0	0	0	0	0	3	0	0	0	0	0	0	0	0	0	0
OTU_2735	0	0	0	0	0	0	0	0	3	0	0	0	0	0	0	0	1	0	0	2	0	3	0	0	0	0	0	1	0	0	5	2	0	0	0	1	0	0	0	0	1	0	0	0	0	1	0	0	0
OTU_2525	0	0	0	1	0	0	0	0	0	4	15	1	0	0	0	0	0	0	0	0	0	2	0	0	0	0	0	0	0	0	2	0	3	0	0	1	0	0	0	0	0	0	0	0	0	0	0	0	0
OTU_1385	0	0	0	0	0	0	0	0	0	0	17	0	0	0	0	0	0	0	0	0	0	1	0	0	0	0	0	0	0	2	4	0	2	0	0	0	0	0	0	0	0	0	0	0	0	0	0	0	0
OTU_3735	0	0	0	1	0	0	0	1	0	3	1	0	1	0	0	0	1	0	0	0	0	0	0	0	0	0	0	0	0	0	2	0	3	1	0	0	0	0	0	0	0	0	0	0	0	0	0	0	0
OTU_8783	3	1	0	0	0	1	1	0	0	0	1	1	0	0	1	0	0	0	0	2	0	0	0	0	0	1	2	0	0	1	0	1	0	1	0	2	0	0	1	1	0	1	0	0	0	0	2	2	3
OTU_709	1	1	0	0	12	6	0	0	0	0	0	0	0	0	0	0	0	1	0	0	4	0	0	0	0	0	0	0	0	0	0	0	0	0	0	0	0	0	0	0	0	0	0	0	2	0	0	0	8
OTU_839	0	1	0	1	0	0	1	2	0	0	0	0	3	1	0	0	0	0	0	2	2	0	1	4	1	0	3	0	0	0	0	0	0	0	0	0	0	0	0	0	0	0	0	0	0	1	4	5	1
OTU_3340	0	0	0	0	0	1	0	3	2	11	3	0	2	5	0	1	1	0	0	0	0	2	0	1	0	1	0	0	4	0	0	0	1	0	0	1	0	0	1	0	0	0	0	0	0	0	0	1	0
OTU_7853	0	0	0	0	0	0	0	0	0	5	3	0	0	0	0	0	9	0	1	0	0	0	0	0	0	0	0	9	2	0	0	0	0	0	0	0	0	0	0	0	0	0	0	0	0	0	0	0	0
OTU_644	0	0	0	0	0	0	0	0	0	2	0	0	0	0	0	0	0	0	5	1	0	3	2	4	2	1	3	0	0	3	0	0	0	0	0	0	0	0	0	0	0	0	0	1	0	1	3	0	0
OTU_6764	2	0	2	2	1	1	5	1	0	0	0	0	0	0	0	0	0	0	0	0	0	2	0	0	1	3	2	0	0	0	0	0	0	0	0	0	6	0	1	1	0	1	0	2	0	0	0	1	1
OTU_8519	0	0	1	4	0	1	0	2	0	0	0	0	0	0	0	1	0	0	0	2	0	0	0	3	0	1	0	0	3	0	0	1	2	1	2	0	0	0	0	0	0	0	0	0	0	0	0	2	0
OTU_2000	0	1	0	1	0	1	0	2	0	2	1	0	2	0	1	1	0	0	0	2	0	0	0	2	0	3	1	5	0	0	0	0	0	0	0	0	0	0	0	0	0	0	0	0	0	4	0	4	1
OTU_6731	0	3	1	0	1	3	0	1	0	1	0	0	1	0	0	1	0	0	1	1	1	0	0	0	0	1	1	0	0	0	0	0	0	0	0	0	0	2	0	0	0	0	0	0	0	1	0	1	0
OTU_3708	0	0	0	1	0	0	0	0	2	0	0	0	0	1	0	0	0	0	1	0	0	1	0	0	0	0	0	0	0	1	0	0	0	0	0	2	0	0	0	0	0	0	0	0	0	1	0	0	0
OTU_2600	0	0	0	0	0	0	0	0	3	0	1	0	0	0	0	0	1	0	0	0	0	1	0	0	1	0	0	0	0	1	3	2	0	0	0	1	0	0	1	1	0	0	0	0	0	0	0	0	0
OTU_3024	0	0	0	0	0	0	0	0	0	0	0	1	0	0	0	0	1	0	0	0	0	0	0	0	0	0	0	0	1	0	0	0	0	0	0	1	0	0	0	1	0	0	0	1	0	0	0	0	0
OTU_3977	0	0	0	0	0	0	0	0	0	0	0	0	1	1	0	0	0	0	0	0	0	0	0	0	0	0	0	0	0	4	0	0	0	1	0	0	0	0	0	0	0	0	0	0	0	0	0	0	0
OTU_6822	0	0	0	0	0	0	0	0	0	0	0	0	0	0	1	31	0	0	0	0	0	0	0	0	0	0	0	13	0	0	0	0	0	0	0	0	0	0	0	0	0	0	0	0	0	0	0	0	0
OTU_4322	0	0	0	0	0	0	0	0	0	0	0	0	0	0	0	2	0	0	0	0	0	0	0	0	0	0	0	0	1	0	0	0	7	0	20	1	0	0	0	0	0	0	0	0	0	0	0	0	0
OTU_2778	0	2	0	2	0	0	0	0	7	0	2	0	0	0	0	0	0	0	0	0	0	4	0	1	0	0	0	0	0	0	2	3	0	0	0	0	0	1	0	0	0	0	0	1	0	3	0	2	0
OTU_1837	0	0	0	0	0	1	0	0	0	1	0	4	1	0	1	1	0	0	0	4	0	0	0	0	0	1	0	0	0	0	0	0	0	0	1	0	0	1	0	0	0	0	0	0	0	0	1	1	0
OTU_2221	0	0	0	0	0	0	0	0	0	0	0	0	0	0	0	0	0	0	0	0	0	0	0	0	0	0	0	0	0	3	1	0	1	0	0	0	0	0	0	0	0	0	0	0	0	0	0	0	0
OTU_3683	0	0	0	0	0	0	0	0	0	0	0	0	0	0	0	0	0	0	0	0	0	0	0	0	0	1	0	0	0	1	0	0	6	0	0	0	0	0	0	0	0	0	0	0	0	0	0	0	0
OTU_998	0	0	0	0	0	0	0	0	0	14	0	0	0	0	0	4	1	0	0	0	0	0	0	0	0	0	0	0	0	0	0	0	0	0	0	0	0	0	0	0	0	0	0	0	0	0	0	0	0
OTU_321	3	1	2	0	5	0	10	0	0	0	0	0	0	0	0	0	0	0	0	1	0	0	9	0	2	0	3	0	0	0	0	0	0	0	0	2	0	0	0	1	0	0	0	0	0	0	3	0	0
OTU_515	1	0	0	0	5	8	0	0	1	0	0	0	0	0	0	0	0	0	0	1	3	0	0	0	1	0	0	4	0	0	0	0	0	0	0	0	0	0	0	0	0	0	0	0	0	0	1	0	8
OTU_4840	0	0	0	0	0	4	0	1	4	3	0	0	1	0	0	2	0	0	0	0	0	0	1	5	0	4	0	0	0	0	0	0	0	0	1	0	0	0	0	0	0	0	0	0	0	2	0	4	0
OTU_8445	0	0	0	0	1	0	0	0	0	0	0	11	0	0	0	0	2	0	0	0	0	0	2	0	0	0	0	1	0	0	0	0	0	0	0	0	0	0	0	0	0	2	0	0	0	0	0	1	0
OTU_449	2	0	1	0	3	1	0	0	0	0	0	0	0	1	1	1	0	8	0	1	4	0	0	0	3	0	0	0	0	0	0	0	0	0	0	0	0	0	0	0	0	0	0	0	1	0	1	1	11
OTU_977	0	1	0	1	1	1	0	0	2	0	0	0	2	1	0	0	1	4	0	0	7	0	0	1	0	0	1	0	0	0	0	0	0	0	0	0	0	0	0	0	0	0	0	0	3	1	0	2	3
OTU_2062	0	0	0	0	0	0	0	0	0	1	0	0	0	0	0	3	3	0	0	0	0	0	0	0	0	0	0	0	16	0	0	0	0	0	14	0	0	0	0	0	0	0	0	0	0	0	0	0	0
OTU_8379	0	0	0	0	0	0	0	0	0	5	4	1	0	0	0	0	14	0	0	0	0	0	0	0	0	0	0	0	4	0	0	0	0	0	0	0	0	1	0	0	0	0	0	0	2	0	0	0	0
OTU_2356	0	0	0	0	0	0	0	0	0	2	0	0	0	0	2	1	1	0	0	0	2	0	0	0	0	0	0	0	5	0	0	0	1	1	18	2	0	0	0	0	0	0	0	0	0	0	0	0	0
OTU_320	2	3	0	3	0	1	3	4	2	0	0	0	0	0	1	0	0	0	1	1	0	0	0	0	0	1	0	0	0	0	1	0	0	0	0	0	0	0	0	0	0	0	0	2	0	1	1	3	1
OTU_2656	0	0	0	0	0	0	0	0	0	0	0	0	0	0	0	0	2	0	2	1	0	0	0	0	0	0	0	0	0	0	0	0	0	0	0	0	0	0	0	0	0	0	0	0	0	0	0	1	0
OTU_2729	1	1	0	4	0	0	1	2	0	1	0	0	1	0	1	1	1	0	0	0	0	0	1	0	0	0	0	1	0	0	0	1	0	2	0	0	0	0	0	0	0	0	0	0	1	2	1	0	0
OTU_2810	2	3	0	2	0	0	0	0	0	4	1	1	1	1	0	0	0	0	0	0	0	0	0	2	0	2	1	0	1	0	1	1	0	0	0	0	0	0	0	1	0	0	0	0	0	0	0	1	0
OTU_3706	2	0	1	0	1	0	0	0	0	0	0	0	0	0	0	0	0	0	0	2	4	5	15	2	0	1	0	0	0	0	0	0	0	0	0	0	0	0	0	0	0	0	0	0	0	0	0	0	0
OTU_3257	0	0	1	2	0	0	0	0	1	3	0	1	2	1	0	1	0	0	0	1	0	0	1	3	0	2	0	4	0	0	1	2	1	0	0	0	0	0	0	0	0	0	0	0	0	1	0	3	0
OTU_1881	0	2	1	2	0	2	1	1	1	0	0	0	0	0	0	0	0	0	0	1	0	0	0	5	0	4	1	0	0	0	0	3	0	0	0	0	0	0	0	0	0	0	0	0	0	0	0	0	0
OTU_1743	0	1	3	1	0	1	0	0	2	0	0	0	0	0	0	0	0	2	0	2	0	0	0	1	0	2	0	0	0	0	0	0	0	0	0	0	0	19	0	0	0	0	1	1	0	0	1	2	0
OTU_9599	0	1	3	0	0	1	4	0	1	0	0	0	0	0	0	0	1	0	0	0	1	0	0	1	1	2	0	0	2	0	0	0	1	0	2	1	0	0	0	0	0	0	0	1	0	0	1	1	0
OTU_1941	0	2	0	0	0	2	0	2	2	0	1	0	0	1	0	0	0	0	0	3	0	3	0	1	0	0	0	0	0	0	2	0	0	0	0	3	0	0	0	0	0	0	0	0	0	1	2	4	1
OTU_6605	0	0	0	0	1	1	1	2	2	1	0	2	0	0	0	0	6	1	0	0	0	4	1	0	0	0	0	0	0	0	1	0	0	2	0	0	0	0	0	4	0	0	0	5	0	0	0	1	0
[truncated: 6,761 more rows]
[truncated: 49 more columns]
